# Supplementary material for: Risk factors for malaria-related mortality among children under five at Mbale Regional Referral Hospital, Uganda, 2020–2024: A case-control study
Source: PLOS Glob Public Health. 2026 Apr 20;6(4):e0006308. doi: 10.1371/journal.pgph.0006308 (PMC13094984; doi:10.1371/journal.pgph.0006308)
Supplement: S1 Data — (XLS) [file pgph.0006308.s001.xls]

## Sheet: Case-Control
DEMOGRAPHIC INFORMATION	2.Age (in months)	3. Sex	4.Date of Admission	5. Date of discharge	Case-Control	7. If dead,Date of death	8. Residence	9.District/City	10. Comorbidities	HIV	TB	Pneumonia	Sickle cell	None	Gastritis	Septicemia	Bacteremia	Severe Malnutrition	Epilepsy	Oral candidiasis	Burns	11. Use of health insurance	Section B: Clinical Information (from Medical Records)	12. Date of malaria diagnosis	13.CLINICAL SYMPTOMS ON ADMISION	Fever	Headache	Vomiting	Splenomegarly	Loss of concioussnes	Convulsion	Respiratory distress	Hepatomegarly	Diarrhoea	Black water fever	Prostration	Danger Signs	14.COMPLICATIONS OF SEVERE MALARIA	Severe anemia	Celebral malaria	Renal failure	Severe malnutrition	Hypoglycemia	Hyperparasitemia	None	Jaundice	15.Days with illness before the consultation	16. Number of severe symptoms	CASE MANAGEMENT
	14	0	2024-08-07	2024-08-12	1	2024-08-12	0	Bukedea	None	0	0	0	0	1	0	0	0	0	0	0	0	No		2024-08-09	Fever	1	0	0	0	0	0	0	0	0	0	0	0	Severe malnutrition Hypoglycemia	0	0	0	1	1	0	0	0	1	1
	1	0	2024-12-15	2024-12-15	1	2024-12-15	1	Mbale	None	0	0	0	0	1	0	0	0	0	0	0	0	No		2024-12-15	Fever Vomiting Loss of consiousnes Convulsions	1	0	1	0	1	1	0	0	0	0	0	1	Severe anemia	1	0	0	0	0	0	0	0	0	1
	1	0	2024-10-31		1	2024-11-01	0	Mbale	None	0	0	0	0	1	0	0	0	0	0	0	0	No		2024-11-01	Fever	1	0	0	0	0	0	0	0	0	0	0	0	None	0	0	0	0	0	0	1	0	0	0
	36	1	2024-09-29	2024-09-30	1	2024-09-30	0	Mbale	None	0	0	0	0	1	0	0	0	0	0	0	0	No		2024-10-29	Fever Vomiting Convulsions Diarrhoea Prostration	1	0	1	0	0	1	0	0	1	0	1	1	Severe anemia Celebral malaria	1	1	0	0	0	0	0	0	1	1
	18	0	2024-08-13		1	2024-08-16	0	Mbale	None	0	0	0	0	1	0	0	0	0	0	0	0	No		2024-08-13	Fever	1	0	0	0	0	0	0	0	0	0	0	0	Severe anemia	1	0	0	0	0	0	0	0	0	0
	24	0	2024-10-04	2024-10-05	1	2024-10-05	0	Mbale	None	0	0	0	0	1	0	0	0	0	0	0	0	No		2024-10-04	Fever Vomiting Loss of consiousnes Diarrhoea	1	0	1	0	1	0	0	0	1	0	0	1	Celebral malaria	0	1	0	0	0	0	0	0	0	1
	59	0	2024-10-05	2024-10-05	1	2024-10-05	0	Mbale	None	0	0	0	0	1	0	0	0	0	0	0	0	No			Fever Vomiting	1	0	1	0	0	0	0	0	0	0	0	0	Severe anemia Jaundice	1	0	0	0	0	0	0	1	1	0
	8	1	2024-12-01	2024-12-01	1	2024-12-01	1	Budaka	None	0	0	0	0	1	0	0	0	0	0	0	0	No		2024-12-01	Fever Vomiting Respiratory distress	1	0	1	0	0	0	1	0	0	0	0	1	Severe anemia	1	0	0	0	0	0	0	0	1	0
	24	1	2024-11-29	2024-11-29	1	2024-11-29	1	Mbale	None	0	0	0	0	1	0	0	0	0	0	0	0	No		2024-11-29	Fever Convulsions	1	0	0	0	0	1	0	0	0	0	0	1	Convulsions	0	0	0	0	0	0	0	0	0	1
	4	0	2024-11-08		1	2024-12-13	1	Mbale	None	0	0	0	0	1	0	0	0	0	0	0	0	No		2024-12-11	Fever	1	0	0	0	0	0	0	0	0	0	0	0	None	0	0	0	0	0	0	1	0	0	0
	3	0	2024-12-11	2024-12-11	1	2024-12-11	0	Mbale	None	0	0	0	0	1	0	0	0	0	0	0	0	No		2024-12-11	Vomiting Loss of consiousnes	0	0	1	0	1	0	0	0	0	0	0	1	Severe anemia	1	0	0	0	0	0	0	0	0	0
	48	0	2024-11-18		1	2024-11-19	0	Bukedea	None	0	0	0	0	1	0	0	0	0	0	0	0	No		2024-11-18	Fever Convulsions	1	0	0	0	0	1	0	0	0	0	0	1	None	0	0	0	0	0	0	1	0	0	0
	54	0	2024-07-02		1	2024-08-03	0	Mbale	HIV	1	0	0	0	0	0	0	0	0	0	0	0	No		2024-07-03	Fever Vomiting	1	0	1	0	0	0	0	0	0	0	0	0	None	0	0	0	0	0	0	1	0	0	0
	59	0	2024-07-22		1	2024-07-27	0	Sironko	None	0	0	0	0	1	0	0	0	0	0	0	0	No		2024-07-22	Fever Convulsions	1	0	0	0	0	1	0	0	0	0	0	1	Severe anemia Jaundice	1	0	0	0	0	0	0	1	0	0
	21	1	2024-11-15		1	2024-11-21	0	Mbale	None	0	0	0	0	1	0	0	0	0	0	0	0	No		2024-11-15	Fever Convulsions	1	0	0	0	0	1	0	0	0	0	0	1	Severe anemia	1	0	0	0	0	0	0	0	0	0
	2	0	2024-09-19		1	2024-09-20	0	Mbale	None	0	0	0	0	1	0	0	0	0	0	0	0	No		2024-09-19	Fever Convulsions	1	0	0	0	0	1	0	0	0	0	0	1	Severe anemia	1	0	0	0	0	0	0	0	0	0
	6	0	2024-09-26		1	2024-09-26	0	Mbale	None	0	0	0	0	1	0	0	0	0	0	0	0	No		2024-09-26	Fever Vomiting	1	0	1	0	0	0	0	0	0	0	0	0	Severe anemia	1	0	0	0	0	0	0	0	0	0
	36	0	2024-01-10		1	2024-01-10	0	Mbale	None	0	0	0	0	1	0	0	0	0	0	0	0	No		2024-01-10	Fever Vomiting	1	0	1	0	0	0	0	0	0	0	0	0	Severe anemia Hyperparasitemia	1	0	0	0	0	1	0	0	0	0
	42	0	2024-04-27		1		0	Budaka	Pneumonia	0	0	1	0	0	0	0	0	0	0	0	0	No		2024-04-25	Fever Headache	1	1	0	0	0	0	0	0	0	0	0	0	Severe anemia	1	0	0	0	0	0	0	0	0	0
	36	0	2023-09-04	2023-09-06	1		0	Mbale	Pneumonia	0	0	1	0	0	0	0	0	0	0	0	0	No		2023-09-04	Fever Vomiting Diarrhoea	1	0	1	0	0	0	0	0	1	0	0	0	None	0	0	0	0	0	0	1	0	1	0
	36	0	2024-03-13		1	2024-03-13	1	Mbale	None	0	0	0	0	1	0	0	0	0	0	0	0	No		2024-03-13	Loss of consiousnes	0	0	0	0	1	0	0	0	0	0	0	1	Severe anemia	1	0	0	0	0	0	0	0	1	0
	4	0	2023-06-13		1	2023-06-13	0	SIRONKO	Others	0	0	0	0	0	0	0	0	0	0	0	0	No		2023-06-13	Fever Convulsions	1	0	0	0	0	1	0	0	0	0	0	1	Severe anemia Convulsions	1	0	0	0	0	0	0	0	0	0
	4	1	2023-05-20	2023-05-22	1	2023-05-22	1	MBALE	Others	0	0	0	0	0	0	0	0	0	0	0	0	No		2023-05-20	Fever Vomiting Convulsions	1	0	1	0	0	1	0	0	0	0	0	1	Convulsions	0	0	0	0	0	0	0	0	0	0
	2	1	2023-05-20	2023-05-20	1	2023-05-20	0	BUDAKA	Pneumonia	0	0	1	0	0	0	0	0	0	0	0	0	No		2023-05-20	Fever Vomiting Convulsions	1	0	1	0	0	1	0	0	0	0	0	1	Severe anemia Convulsions	1	0	0	0	0	0	0	0	0	0
	1	1	2023-04-08	2023-04-08	1	2023-04-08	0	MBALE	None	0	0	0	0	1	0	0	0	0	0	0	0	No		2023-04-08	Fever Vomiting	1	0	1	0	0	0	0	0	0	0	0	0	None	0	0	0	0	0	0	1	0	0	0
	2	1	2023-04-12		1	2023-04-13	1	MBALE	Others	0	0	0	0	0	0	0	0	0	0	0	0	No		2023-04-12	Fever Vomiting	1	0	1	0	0	0	0	0	0	0	0	0	Severe anemia Convulsions	1	0	0	0	0	0	0	0	0	0
	3	1	2023-04-04	2023-04-05	1	2023-04-05	1	MBALE	Pneumonia	0	0	1	0	0	0	0	0	0	0	0	0	No		2023-04-04	Fever Convulsions	1	0	0	0	0	1	0	0	0	0	0	1	Convulsions	0	0	0	0	0	0	0	0	0	0
	1	1	2023-04-06	2023-04-06	1	2023-04-06	0	BUDAKA	None	0	0	0	0	1	0	0	0	0	0	0	0	No		2023-04-06	Fever Headache Convulsions	1	1	0	0	0	1	0	0	0	0	0	1	Hypoglycemia	0	0	0	0	1	0	0	0	0	0
	3	0	2023-04-10	2023-04-10	1	2023-04-10	0	MBALE	None	0	0	0	0	1	0	0	0	0	0	0	0	No		2023-04-10	Fever Vomiting Convulsions	1	0	1	0	0	1	0	0	0	0	0	1	Convulsions	0	0	0	0	0	0	0	0	0	0
	2	0	2023-04-03	2023-04-03	1	2023-04-04	1	MBALE	None	0	0	0	0	1	0	0	0	0	0	0	0	No		2023-04-03	Fever Headache Vomiting	1	1	1	0	0	0	0	0	0	0	0	0	Severe anemia	1	0	0	0	0	0	0	0	0	0
	4	0	2023-04-05	2023-04-06	1	2023-04-06	1	MBALE	None	0	0	0	0	1	0	0	0	0	0	0	0	No		2023-04-05	Fever Vomiting Convulsions	1	0	1	0	0	1	0	0	0	0	0	1	Convulsions	0	0	0	0	0	0	0	0	0	0
	3	1	2023-04-11	2023-04-11	1	2023-04-11	0	MBALE	None	0	0	0	0	1	0	0	0	0	0	0	0	No		2023-04-11	Fever Vomiting	1	0	1	0	0	0	0	0	0	0	0	0	Severe anemia	1	0	0	0	0	0	0	0	0	0
	2	1	2023-04-14	2023-04-14	1	2025-04-14	1	MBALE	None	0	0	0	0	1	0	0	0	0	0	0	0	No		2023-04-14	Fever Loss of consiousnes Convulsions	1	0	0	0	1	1	0	0	0	0	0	1	Convulsions	0	0	0	0	0	0	0	0	0	0
	3	1	2023-01-17	2023-01-17	1	2023-01-17	0	MBALE	None	0	0	0	0	1	0	0	0	0	0	0	0	No		2023-01-17	Fever Vomiting	1	0	1	0	0	0	0	0	0	0	0	0	Severe anemia	1	0	0	0	0	0	0	0	0	0
	2	1	2023-01-24	2023-01-26	1	2023-01-26	1	MBALE	None	0	0	0	0	1	0	0	0	0	0	0	0	No		2023-01-24	Fever Headache Convulsions	1	1	0	0	0	1	0	0	0	0	0	1	Severe anemia Convulsions	1	0	0	0	0	0	0	0	0	1
	4	1	2023-01-06	2023-01-07	1	2023-01-07	1	MBALE	None	0	0	0	0	1	0	0	0	0	0	0	0	No		2023-01-06	Fever Vomiting Convulsions	1	0	1	0	0	1	0	0	0	0	0	1	Severe anemia Convulsions	1	0	0	0	0	0	0	0	0	0
	4	1	2023-04-25	2023-04-25	1	2023-04-25	0	MBALE	None	0	0	0	0	1	0	0	0	0	0	0	0	No		2023-04-25	Fever Vomiting Convulsions	1	0	1	0	0	1	0	0	0	0	0	1	Severe anemia	1	0	0	0	0	0	0	0	0	0
	4	0	2023-04-12	2023-04-12	1	2023-04-12	1	MBALE	Others	0	0	0	0	0	0	0	0	0	0	0	0	No		2023-04-12	Fever	1	0	0	0	0	0	0	0	0	0	0	0	Severe anemia	1	0	0	0	0	0	0	0	0	0
	3	1	2023-04-11	2023-04-11	1	2023-04-11	1	PALIISA	None	0	0	0	0	1	0	0	0	0	0	0	0	No		2023-04-11	Fever Convulsions	1	0	0	0	0	1	0	0	0	0	0	1	Severe anemia Convulsions	1	0	0	0	0	0	0	0	0	0
	4	1	2023-04-05	2023-04-05	1	2023-04-05	1	MBALE	Pneumonia	0	0	1	0	0	0	0	0	0	0	0	0	No		2023-04-05	Fever Loss of consiousnes Respiratory distress	1	0	0	0	1	0	1	0	0	0	0	1	None	0	0	0	0	0	0	1	0	1	0
	3	0	2023-03-13	2023-03-15	1	2023-03-15	1	MBALE	Others	0	0	0	0	0	0	0	0	0	0	0	0	No		2023-03-13	Fever Headache Vomiting Convulsions	1	1	1	0	0	1	0	0	0	0	0	1	Severe anemia	1	0	0	0	0	0	0	0	0	0
	4	0	2023-03-13	2023-03-18	1	2023-03-17	1	MBALE	None	0	0	0	0	1	0	0	0	0	0	0	0	No		2023-03-16	Fever Headache Vomiting Convulsions Diarrhoea	1	1	1	0	0	1	0	0	1	0	0	1	Severe anemia Celebral malaria Convulsions	1	1	0	0	0	0	0	0	1	0
	4	0	2023-03-17	2023-03-18	1	2023-03-17	1	mbale	None	0	0	0	0	1	0	0	0	0	0	0	0	No		2023-03-17	Fever Headache Vomiting Convulsions	1	1	1	0	0	1	0	0	0	0	0	1	Severe anemia Celebral malaria	1	1	0	0	0	0	0	0	0	0
	16	1	2023-03-20	2023-03-31	1	2023-03-31	0	mbale	None	0	0	0	0	1	0	0	0	0	0	0	0	No		2023-03-20	Fever Headache Vomiting Convulsions Diarrhoea	1	1	1	0	0	1	0	0	1	0	0	1	Severe anemia Celebral malaria	1	1	0	0	0	0	0	0	1	0
	10	0	2023-03-13	2023-03-13	1	2023-03-13	0	palisa	None	0	0	0	0	1	0	0	0	0	0	0	0	No		2023-03-13	Fever Headache Vomiting Convulsions Diarrhoea	1	1	1	0	0	1	0	0	1	0	0	1	Severe anemia Celebral malaria	1	1	0	0	0	0	0	0	0	0
	28	0	2023-03-15	2023-03-17	1		1	mbale	None	0	0	0	0	1	0	0	0	0	0	0	0	No		2023-03-15	Fever Vomiting Convulsions Diarrhoea	1	0	1	0	0	1	0	0	1	0	0	1	Severe anemia Celebral malaria	1	1	0	0	0	0	0	0	0	0
	13	0	2023-03-15	2023-03-15	1	2023-03-15	0	soroti	None	0	0	0	0	1	0	0	0	0	0	0	0	No		2023-03-15	Fever Headache Vomiting Convulsions Diarrhoea	1	1	1	0	0	1	0	0	1	0	0	1	Severe anemia Celebral malaria	1	1	0	0	0	0	0	0	0	0
	23	0	2023-03-09	2023-03-09	1	2023-03-09	1	tororo	None	0	0	0	0	1	0	0	0	0	0	0	0	No		2023-03-09	Fever Headache Vomiting Convulsions Diarrhoea	1	1	1	0	0	1	0	0	1	0	0	1	Severe anemia Celebral malaria	1	1	0	0	0	0	0	0	0	0
	41	0	2023-03-14	2023-03-14	1	2023-03-14	0	butaleja	None	0	0	0	0	1	0	0	0	0	0	0	0	No		2023-03-14	Fever Headache Vomiting Loss of consiousnes Convulsions Diarrhoea	1	1	1	0	1	1	0	0	1	0	0	1	Severe anemia Celebral malaria	1	1	0	0	0	0	0	0	0	0
	5	1	2025-03-12	2023-03-12	1	2023-03-12	0	tororo	None	0	0	0	0	1	0	0	0	0	0	0	0	No		2023-03-12	Fever Headache Vomiting Convulsions Diarrhoea	1	1	1	0	0	1	0	0	1	0	0	1	Severe anemia Celebral malaria	1	1	0	0	0	0	0	0	0	0
	33	1	2023-03-15	2023-03-15	1	2023-03-15	0	tororo	None	0	0	0	0	1	0	0	0	0	0	0	0	No		2023-03-15	Fever Vomiting Convulsions Diarrhoea	1	0	1	0	0	1	0	0	1	0	0	1	Severe anemia Celebral malaria	1	1	0	0	0	0	0	0	0	0
	31	1	2023-03-06	2023-03-06	1	2023-03-06	1	mbale	None	0	0	0	0	1	0	0	0	0	0	0	0	No		2023-03-06	Fever Headache Vomiting Convulsions Diarrhoea	1	1	1	0	0	1	0	0	1	0	0	1	Severe anemia Celebral malaria	1	1	0	0	0	0	0	0	0	0
	32	0	2023-03-12	2023-03-13	1	2023-03-13	1	mbale	None	0	0	0	0	1	0	0	0	0	0	0	0	No		2023-03-12	Fever Headache Vomiting Convulsions Diarrhoea	1	1	1	0	0	1	0	0	1	0	0	1	Severe anemia Celebral malaria	1	1	0	0	0	0	0	0	0	0
	27	0	2023-03-08	2023-03-10	1	2023-03-10	0	mbale	Pneumonia Others	0	0	1	0	0	0	0	0	0	0	0	0	No		2023-03-08	Fever Headache Vomiting Convulsions	1	1	1	0	0	1	0	0	0	0	0	1	Severe anemia Celebral malaria	1	1	0	0	0	0	0	0	0	0
	24	1	2023-03-15	2023-03-15	1	2023-03-15	0	mbale	Pneumonia	0	0	1	0	0	0	0	0	0	0	0	0	No		2023-03-15	Fever Headache Convulsions Diarrhoea	1	1	0	0	0	1	0	0	1	0	0	1	Severe anemia Celebral malaria	1	1	0	0	0	0	0	0	0	0
	10	0	2023-03-29	2023-03-29	1		1	mbale	Others	0	0	0	0	0	0	0	0	0	0	0	0	No		2023-03-29	Fever Headache Respiratory distress Diarrhoea	1	1	0	0	0	0	1	0	1	0	0	1	Severe anemia Celebral malaria	1	1	0	0	0	0	0	0	0	0
	23	0	2023-02-02		1	2023-02-02	1	Mbale	None	0	0	0	0	1	0	0	0	0	0	0	0	No		2023-02-02	Fever Headache Vomiting Convulsions Respiratory distress Diarrhoea	1	1	1	0	0	1	1	0	1	0	0	1	Severe anemia Celebral malaria	1	1	0	0	0	0	0	0	0	0
	4	0	2023-05-07	2023-05-07	1	2023-05-07	0	Mbale	None	0	0	0	0	1	0	0	0	0	0	0	0	No		2023-05-07	Fever Headache Vomiting Convulsions Diarrhoea	1	1	1	0	0	1	0	0	1	0	0	1	Severe anemia Celebral malaria	1	1	0	0	0	0	0	0	0	0
	6	0	2023-05-03	2023-05-03	1	2023-05-03	1	Mbale	None	0	0	0	0	1	0	0	0	0	0	0	0	No		2023-05-03	Fever Headache Vomiting Convulsions Diarrhoea	1	1	1	0	0	1	0	0	1	0	0	1	Severe anemia Celebral malaria	1	1	0	0	0	0	0	0	0	0
	33	0	2023-03-11	2023-05-11	1	2023-05-11	0	Mbale	None	0	0	0	0	1	0	0	0	0	0	0	0	No		2023-05-11	Fever Headache Vomiting Convulsions Respiratory distress Diarrhoea	1	1	1	0	0	1	1	0	1	0	0	1	Severe anemia Celebral malaria	1	1	0	0	0	0	0	0	0	0
	6	1	2023-05-01	2023-05-06	1	2023-05-06	0	Mbale	None	0	0	0	0	1	0	0	0	0	0	0	0	No		2023-05-01	Fever Headache Vomiting Convulsions Diarrhoea	1	1	1	0	0	1	0	0	1	0	0	1	Severe anemia Celebral malaria	1	1	0	0	0	0	0	0	1	0
	6	0	2023-04-01	2023-05-11	1	2023-05-11	0	Soroti	None	0	0	0	0	1	0	0	0	0	0	0	0	No		2023-04-14	Fever Headache Vomiting Loss of consiousnes Convulsions	1	1	1	0	1	1	0	0	0	0	0	1	Severe anemia Celebral malaria Hypoglycemia	1	1	0	0	1	0	0	0	0	1
	4	1	2023-05-07	2023-05-08	1	2023-05-08	0	butaleja	None	0	0	0	0	1	0	0	0	0	0	0	0	Yes		2023-05-07	Fever Headache Vomiting Convulsions	1	1	1	0	0	1	0	0	0	0	0	1	Severe anemia Celebral malaria	1	1	0	0	0	0	0	0	0	0
	12	1	2023-05-05	2023-05-05	1	2023-05-05	1	Mbale	None	0	0	0	0	1	0	0	0	0	0	0	0	No		2023-05-05	Fever Headache Convulsions Diarrhoea	1	1	0	0	0	1	0	0	1	0	0	1	Severe anemia Celebral malaria	1	1	0	0	0	0	0	0	0	0
	15	0	2023-04-15	2023-04-16	1	2023-04-16	0	Bugema	None	0	0	0	0	1	0	0	0	0	0	0	0	No		2023-05-15	Fever Headache Vomiting Loss of consiousnes Convulsions Respiratory distress Diarrhoea	1	1	1	0	1	1	1	0	1	0	0	1	Severe anemia Celebral malaria	1	1	0	0	0	0	0	0	0	1
	17	1	2023-05-17	2023-05-25	1	2023-05-25	0	tororo	None	0	0	0	0	1	0	0	0	0	0	0	0	No		2023-05-17	Fever Headache Convulsions Diarrhoea	1	1	0	0	0	1	0	0	1	0	0	1	Severe anemia Celebral malaria	1	1	0	0	0	0	0	0	0	0
	24	0	2023-04-03	2023-04-12	1	2023-04-12	1	mbale	None	0	0	0	0	1	0	0	0	0	0	0	0	No		2023-04-11	Fever Headache Vomiting Convulsions Diarrhoea	1	1	1	0	0	1	0	0	1	0	0	1	Severe anemia Celebral malaria	1	1	0	0	0	0	0	0	1	0
	15	1	2023-04-07	2023-09-07	1	2023-09-07	0	Bugema	None	0	0	0	0	1	0	0	0	0	0	0	0	No		2023-04-08	Fever Headache Vomiting Convulsions Diarrhoea	1	1	1	0	0	1	0	0	1	0	0	1	Severe anemia Celebral malaria	1	1	0	0	0	0	0	0	0	0
	45	1	2023-04-10	2023-04-10	1	2023-04-10	0	mbale	None	0	0	0	0	1	0	0	0	0	0	0	0	No		2023-04-10	Fever Headache Vomiting Convulsions Diarrhoea	1	1	1	0	0	1	0	0	1	0	0	1	Severe anemia Celebral malaria	1	1	0	0	0	0	0	0	0	0
	6	0	2023-04-03	2023-04-07	1	2023-04-07	0	Soroti	None	0	0	0	0	1	0	0	0	0	0	0	0	No		2023-04-03	Fever Headache Vomiting Convulsions	1	1	1	0	0	1	0	0	0	0	0	1	Severe anemia Celebral malaria	1	1	0	0	0	0	0	0	0	0
	3	0	2023-08-02	2023-09-02	1	2023-09-02	0	bukedeya	None	0	0	0	0	1	0	0	0	0	0	0	0	No		2023-08-07	Fever Headache Vomiting Diarrhoea	1	1	1	0	0	0	0	0	1	0	0	0	Severe anemia Celebral malaria	1	1	0	0	0	0	0	0	0	0
	3	0	2023-02-02	2023-02-02	1	2023-02-02	0	Kachumbali	None	0	0	0	0	1	0	0	0	0	0	0	0	No		2023-02-02	Fever Headache Vomiting Diarrhoea	1	1	1	0	0	0	0	0	1	0	0	0	Severe anemia Celebral malaria	1	1	0	0	0	0	0	0	0	0
	3	0	2023-01-30	2023-01-30	1	2023-01-30	0	Mbale	None	0	0	0	0	1	0	0	0	0	0	0	0	No		2023-01-30	Fever Headache Convulsions Diarrhoea	1	1	0	0	0	1	0	0	1	0	0	1	Severe anemia Celebral malaria	1	1	0	0	0	0	0	0	0	0
	27	0	2022-11-29	2023-01-20	1	2023-01-20	1	Mbale	None	0	0	0	0	1	0	0	0	0	0	0	0	No		2022-11-29	Fever Headache Vomiting Convulsions Diarrhoea	1	1	1	0	0	1	0	0	1	0	0	1	Severe anemia Celebral malaria	1	1	0	0	0	0	0	0	1	0
	42	1	2023-01-27	2023-01-27	1	2023-01-27	1	Mbale	None	0	0	0	0	1	0	0	0	0	0	0	0	No		2023-01-27	Fever Headache Vomiting Convulsions Diarrhoea	1	1	1	0	0	1	0	0	1	0	0	1	Severe anemia Celebral malaria	1	1	0	0	0	0	0	0	0	0
	10	1	2023-05-03	2023-05-19	1	2023-05-19	0	MBALE	None	0	0	0	0	1	0	0	0	0	0	0	0	No		2023-05-19	Fever Headache Vomiting Convulsions	1	1	1	0	0	1	0	0	0	0	0	1	Severe anemia Celebral malaria	1	1	0	0	0	0	0	0	0	0
	32	0	2023-02-08	2023-02-10	1	2023-02-10	0	Bududa	None	0	0	0	0	1	0	0	0	0	0	0	0	No		2023-02-08	Fever Headache Convulsions Diarrhoea	1	1	0	0	0	1	0	0	1	0	0	1	Severe anemia Celebral malaria	1	1	0	0	0	0	0	0	0	0
	34	1	2022-10-11	2023-06-07	1	2023-06-07	0	Mbale	None	0	0	0	0	1	0	0	0	0	0	0	0	No		2022-10-15	Fever Headache Vomiting Convulsions Diarrhoea	1	1	1	0	0	1	0	0	1	0	0	1	Severe anemia Celebral malaria	1	1	0	0	0	0	0	0	1	0
	36	0	2023-02-02	2023-02-02	1	2023-02-02	0	Kamokoli	None	0	0	0	0	1	0	0	0	0	0	0	0	No		2023-02-02	Fever Headache Vomiting Convulsions Diarrhoea	1	1	1	0	0	1	0	0	1	0	0	1	Severe anemia Celebral malaria	1	1	0	0	0	0	0	0	0	0
	36	0	2023-06-07	2023-07-07	1	2023-07-07	0	Bugema	None	0	0	0	0	1	0	0	0	0	0	0	0	No		2023-06-07	Fever Headache Vomiting Convulsions Diarrhoea	1	1	1	0	0	1	0	0	1	0	0	1	Severe anemia Celebral malaria	1	1	0	0	0	0	0	0	0	0
	1	1	2023-02-24	2025-02-24	1	2023-02-24	1	MBALE	None	0	0	0	0	1	0	0	0	0	0	0	0	No		2023-02-24	Fever Vomiting Convulsions	1	0	1	0	0	1	0	0	0	0	0	1	Convulsions	0	0	0	0	0	0	0	0	0	0
	4	0	2023-02-09	2023-02-09	1	2023-02-09	1	MBALE	None	0	0	0	0	1	0	0	0	0	0	0	0	No		2023-02-09	Fever Headache Convulsions	1	1	0	0	0	1	0	0	0	0	0	1	Hyperparasitemia	0	0	0	0	0	1	0	0	0	0
	3	1	2023-02-05	2023-02-05	1	2023-02-05	0	MBALE	None	0	0	0	0	1	0	0	0	0	0	0	0	No		2023-02-05	Fever Headache Vomiting Convulsions	1	1	1	0	0	1	0	0	0	0	0	1	Convulsions	0	0	0	0	0	0	0	0	0	0
	4	0	2023-01-07	2023-01-07	1	2023-01-07	1	BUTALEJA	None	0	0	0	0	1	0	0	0	0	0	0	0	No		2023-01-07	Fever Vomiting Diarrhoea	1	0	1	0	0	0	0	0	1	0	0	0	Severe anemia	1	0	0	0	0	0	0	0	0	0
	2	1	2023-02-02	2023-02-02	1	2023-02-02	0	BUTEBO	None	0	0	0	0	1	0	0	0	0	0	0	0	No		2023-02-02	Fever Headache Vomiting Diarrhoea	1	1	1	0	0	0	0	0	1	0	0	0	Severe anemia	1	0	0	0	0	0	0	0	0	0
	3	0	2023-01-29	2023-01-29	1	2023-01-29	0	MBALE	None	0	0	0	0	1	0	0	0	0	0	0	0	No		2023-01-29	Fever Vomiting Convulsions	1	0	1	0	0	1	0	0	0	0	0	1	Severe anemia Convulsions	1	0	0	0	0	0	0	0	0	0
	4	0	2022-11-07	2022-11-07	1	2022-11-07	0	MBALE	None	0	0	0	0	1	0	0	0	0	0	0	0	No		2022-11-07	Fever Headache Vomiting	1	1	1	0	0	0	0	0	0	0	0	0	Severe anemia	1	0	0	0	0	0	0	0	0	0
	2	0	2023-01-21	2023-01-21	1	2023-01-21	0	MBALE	None	0	0	0	0	1	0	0	0	0	0	0	0	No		2023-01-21	Fever Convulsions	1	0	0	0	0	1	0	0	0	0	0	1	Severe anemia Convulsions	1	0	0	0	0	0	0	0	0	0
	1	0	2023-03-06	2023-03-08	1	2023-03-08	0	MBALE	None	0	0	0	0	1	0	0	0	0	0	0	0	No		2023-03-08	Fever Headache Vomiting Respiratory distress	1	1	1	0	0	0	1	0	0	0	0	1	Severe anemia	1	0	0	0	0	0	0	0	0	0
	4	0	2023-03-09	2023-03-15	1	2023-03-15	1	TORORO	None	0	0	0	0	1	0	0	0	0	0	0	0	No		2023-03-09	Fever Vomiting	1	0	1	0	0	0	0	0	0	0	0	0	Severe anemia	1	0	0	0	0	0	0	0	1	1
	4	0	2023-02-28	2023-03-08	1	2023-03-08	1	MBALE	None	0	0	0	0	1	0	0	0	0	0	0	0	No		2023-02-28	Fever Vomiting Diarrhoea	1	0	1	0	0	0	0	0	1	0	0	0	Severe anemia	1	0	0	0	0	0	0	0	0	0
	1	1	2023-03-22	2023-03-22	1	2023-03-22	1	MBALE	None	0	0	0	0	1	0	0	0	0	0	0	0	No		2023-03-22	Fever Headache Vomiting Diarrhoea	1	1	1	0	0	0	0	0	1	0	0	0	Severe anemia	1	0	0	0	0	0	0	0	0	0
	2	0	2023-03-19	2023-03-19	1	2023-03-19	0	MBALE	None	0	0	0	0	1	0	0	0	0	0	0	0	No		2023-03-19	Fever Vomiting	1	0	1	0	0	0	0	0	0	0	0	0	Severe anemia Hypoglycemia	1	0	0	0	1	0	0	0	0	0
	3	0	2023-03-08	2023-03-09	1	2023-03-09	0	PALIISA	None	0	0	0	0	1	0	0	0	0	0	0	0	No		2023-03-08	Fever Vomiting	1	0	1	0	0	0	0	0	0	0	0	0	Severe anemia	1	0	0	0	0	0	0	0	0	0
	4	0	2023-03-03	2023-03-16	1	2023-03-16	1	MBALE	None	0	0	0	0	1	0	0	0	0	0	0	0	No		2023-03-03	Fever Headache Vomiting Loss of consiousnes	1	1	1	0	1	0	0	0	0	0	0	1	Severe anemia	1	0	0	0	0	0	0	0	1	1
	3	1	2023-03-24	2023-03-25	1	2023-03-25	1	MBALE	Others	0	0	0	0	0	0	0	0	0	0	0	0	No		2023-03-24	Fever Vomiting Diarrhoea	1	0	1	0	0	0	0	0	1	0	0	0	Severe anemia	1	0	0	0	0	0	0	0	0	0
	2	1	2023-03-26	2023-03-27	1	2023-03-27	1	MBALE	None	0	0	0	0	1	0	0	0	0	0	0	0	No		2023-03-27	Fever Vomiting Convulsions	1	0	1	0	0	1	0	0	0	0	0	1	Severe anemia Convulsions	1	0	0	0	0	0	0	0	0	0
	1	0	2023-03-26	2023-03-27	1	2023-03-27	1	MBALE	None	0	0	0	0	1	0	0	0	0	0	0	0	No		2023-03-26	Fever Vomiting	1	0	1	0	0	0	0	0	0	0	0	0	Severe anemia	1	0	0	0	0	0	0	0	0	0
	3	0	2023-03-16	2023-03-16	1	2023-03-16	0	BUTALEJA	None	0	0	0	0	1	0	0	0	0	0	0	0	No		2023-03-16	Fever Vomiting	1	0	1	0	0	0	0	0	0	0	0	0	Severe anemia	1	0	0	0	0	0	0	0	1	0
	1	1	2023-03-26	2023-03-26	1	2023-03-26	1	MBALE	None	0	0	0	0	1	0	0	0	0	0	0	0	No		2023-03-26	Fever Headache Vomiting	1	1	1	0	0	0	0	0	0	0	0	0	Celebral malaria	0	1	0	0	0	0	0	0	0	1
	48	0	2023-09-29	2023-10-04	0		0	Mbale	Sickle cell	0	0	0	1	0	0	0	0	0	0	0	0	No		2023-09-29	Fever Headache	1	1	0	0	0	0	0	0	0	0	0	0	Severe anemia Hyperparasitemia	1	0	0	0	0	1	0	0	0	0
	14	0	2023-09-13	2023-09-15	0		0	Sironko	None	0	0	0	0	1	0	0	0	0	0	0	0	No		2023-09-13	Fever Vomiting Convulsions Diarrhoea	1	0	1	0	0	1	0	0	1	0	0	1	Severe anemia	1	0	0	0	0	0	0	0	0	0
	59	0	2023-08-24	2023-08-29	0		0	Butebo	Pneumonia	0	0	1	0	0	0	0	0	0	0	0	0	No		2023-08-24	Fever Respiratory distress	1	0	0	0	0	0	1	0	0	0	0	1	Severe anemia Hyperparasitemia	1	0	0	0	0	1	0	0	1	0
	18	0	2023-10-28	2023-11-02	0		0	Namisindwa	None	0	0	0	0	1	0	0	0	0	0	0	0	No		2023-10-28	Fever Vomiting	1	0	1	0	0	0	0	0	0	0	0	0	Severe anemia	1	0	0	0	0	0	0	0	0	1
	48	1		2024-02-25	0		0	Mbale	None	0	0	0	0	1	0	0	0	0	0	0	0	No		2024-02-24	Fever Vomiting	1	0	1	0	0	0	0	0	0	0	0	0	Severe anemia	1	0	0	0	0	0	0	0	0	0
	7	1	2024-12-20	2024-12-24	0		0	Mbale	None	0	0	0	0	1	0	0	0	0	0	0	0	No		2024-12-20	Fever Diarrhoea	1	0	0	0	0	0	0	0	1	0	0	0	Severe anemia	1	0	0	0	0	0	0	0	1	0
	48	1	2023-09-03	2023-09-05	0		0	Kibuku	None	0	0	0	0	1	0	0	0	0	0	0	0	No		2023-09-03	Fever Vomiting Splenomegarly	1	0	1	1	0	0	0	0	0	0	0	0	Severe anemia	1	0	0	0	0	0	0	0	0	0
	48	0	2023-10-03	2023-10-08	0		0	Butebo	None	0	0	0	0	1	0	0	0	0	0	0	0	No		2023-10-03	Fever Black water fever	1	0	0	0	0	0	0	0	0	1	0	1	Severe anemia Jaundice	1	0	0	0	0	0	0	1	0	1
	24	1	2023-09-12	2023-09-23	0		0	Mbale	None	0	0	0	0	1	0	0	0	0	0	0	0	No		2023-09-12	Fever Vomiting Diarrhoea	1	0	1	0	0	0	0	0	1	0	0	0	Severe anemia	1	0	0	0	0	0	0	0	0	0
	8	1	2024-04-05	2024-04-08	0		1	Mbale City	None	0	0	0	0	1	0	0	0	0	0	0	0	No		2024-04-05	Fever	1	0	0	0	0	0	0	0	0	0	0	0	Severe anemia	1	0	0	0	0	0	0	0	0	0
	16	1	2024-01-31	2024-02-04	0		0	Mbale	Pneumonia	0	0	1	0	0	0	0	0	0	0	0	0	No		2024-01-31	Fever Diarrhoea	1	0	0	0	0	0	0	0	1	0	0	0	None	0	0	0	0	0	0	1	0	0	0
	24	1	2024-04-04	2024-04-07	0		0	Butaleja	None	0	0	0	0	1	0	0	0	0	0	0	0	No		2024-04-04	Fever Headache Vomiting Diarrhoea	1	1	1	0	0	0	0	0	1	0	0	0	Severe anemia	1	0	0	0	0	0	0	0	1	0
	7	1	2024-01-02	2024-01-04	0		0	Soroti	Pneumonia	0	0	1	0	0	0	0	0	0	0	0	0	No		2024-01-01	Fever Vomiting Diarrhoea	1	0	1	0	0	0	0	0	1	0	0	0	Severe anemia	1	0	0	0	0	0	0	0	0	0
	8	0	2024-03-17	2024-03-20	0		0	Namisindwa	None	0	0	0	0	1	0	0	0	0	0	0	0	No		2024-03-17	Fever Vomiting Diarrhoea	1	0	1	0	0	0	0	0	1	0	0	0	Severe anemia	1	0	0	0	0	0	0	0	0	0
	4	0	2023-10-08	2023-10-16	0		0	budaka	Sickle cell	0	0	0	1	0	0	1	0	0	0	0	0	No		2024-10-08	Fever	1	0	0	0	0	0	0	0	0	0	0	0	Severe anemia	1	0	0	0	0	0	0	0	0	0
	9	1	2023-09-05	2023-09-08	0		0	bukedea	Pneumonia	0	0	1	0	0	0	0	0	0	0	0	0	No		2023-09-05	Fever Vomiting	1	0	1	0	0	0	0	0	0	0	0	0	None	0	0	0	0	0	0	1	0	0	0
	4	0	2023-10-17	2023-10-21	0		1	Mbale	None	0	0	0	0	1	0	0	0	0	0	0	0	No		2023-10-17	Fever Diarrhoea	1	0	0	0	0	0	0	0	1	0	0	0	None	0	0	0	0	0	0	1	0	0	0
	2	0	2023-09-22	2023-09-28	0		0	Budaka	None	0	0	0	0	1	0	0	0	0	0	0	0	No		2023-09-22	Fever Diarrhoea	1	0	0	0	0	0	0	0	1	0	0	0	Severe anemia	1	0	0	0	0	0	0	0	0	0
	18	1	2023-09-09	2023-09-11	0		1	Mbale City	None	0	0	0	0	1	0	0	0	0	0	0	0	No		2023-09-09	Fever	1	0	0	0	0	0	0	0	0	0	0	0	Severe anemia	1	0	0	0	0	0	0	0	0	0
	14	0	2023-09-11	2023-09-13	0		1	Mbale City	None	0	0	0	0	1	0	0	0	0	0	0	0	No		2023-09-11	Fever	1	0	0	0	0	0	0	0	0	0	0	0	None	0	0	0	0	0	0	1	0	0	0
	59	0	2024-02-05	2024-02-11	0		0	Mbale	None	0	0	0	0	1	0	0	0	0	0	0	0	No		2024-02-05	Fever Vomiting	1	0	1	0	0	0	0	0	0	0	0	0	Severe anemia	1	0	0	0	0	0	0	0	0	0
	28	0	2023-10-05	2024-10-08	0		0	Mbale	None	0	0	0	0	1	0	0	0	0	0	0	0	No		2023-10-05	Fever Vomiting Diarrhoea	1	0	1	0	0	0	0	0	1	0	0	0	Severe anemia	1	0	0	0	0	0	0	0	0	0
	2	1	2024-10-18	2023-10-20	0		0	Mbale	None	0	0	0	0	1	0	0	0	0	0	0	0	No		2023-10-18	Fever	1	0	0	0	0	0	0	0	0	0	0	0	Severe anemia	1	0	0	0	0	0	0	0	0	0
	15	0	2023-12-02	2023-12-03	0		1	Mbale	None	0	0	0	0	1	0	0	0	0	0	0	0	No		2023-12-02	Vomiting	0	0	1	0	0	0	0	0	0	0	0	0	None	0	0	0	0	0	0	1	0	0	0
	59	0	2024-04-03	2024-04-05	0		0	Soroti	Sickle cell	0	0	0	1	0	0	0	0	0	0	0	0	No		2024-04-03	Fever	1	0	0	0	0	0	0	0	0	0	0	0	Severe anemia	1	0	0	0	0	0	0	0	0	1
	14	0	2023-10-20	2023-10-22	0		0	Mbale	None	0	0	0	0	1	0	0	0	0	0	0	0	No		2023-10-20	Fever Vomiting	1	0	1	0	0	0	0	0	0	0	0	0	Severe anemia	1	0	0	0	0	0	0	0	1	0
	14	1	2024-11-06	2024-11-08	0		1	Mbale City	Pneumonia	0	0	1	0	0	0	0	0	0	0	0	0	No		2024-11-06	Fever Vomiting	1	0	1	0	0	0	0	0	0	0	0	0	Hypoglycemia	0	0	0	0	1	0	0	0	0	0
	3	1	2023-09-25	2023-09-28	0		0	Kibuku	Sickle cell	0	0	0	1	0	0	0	0	0	0	0	0	No		2023-09-25	Fever Vomiting Convulsions	1	0	1	0	0	1	0	0	0	0	0	1	Severe anemia Convulsions	1	0	0	0	0	0	0	0	0	0
	5	1	2024-01-28	2024-01-31	0		0	budaka	None	0	0	0	0	1	0	0	0	0	0	0	0	No		2024-01-28	Fever	1	0	0	0	0	0	0	0	0	0	0	0	Severe anemia	1	0	0	0	0	0	0	0	0	0
	36	0	2024-01-10	2024-01-12	0		0	Mbale	None	0	0	0	0	1	0	0	0	0	0	0	0	No		2024-01-10	Fever Vomiting	1	0	1	0	0	0	0	0	0	0	0	0	None	0	0	0	0	0	0	1	0	0	0
	15	0	2024-05-23	2024-05-26	0		0	Mbale	None	0	0	0	0	1	0	0	0	0	0	0	0	No		2024-05-23	Fever Vomiting	1	0	1	0	0	0	0	0	0	0	0	0	None	0	0	0	0	0	0	1	0	0	0
	54	1	2024-04-04	2024-04-07	0		0	Mbale	None	0	0	0	0	1	0	0	0	0	0	0	0	No		2024-04-04	Fever Diarrhoea	1	0	0	0	0	0	0	0	1	0	0	0	None	0	0	0	0	0	0	1	0	0	0
	5	0	2024-12-17	2024-12-17	0		1	Mbale	Septicemia	0	0	0	0	0	0	1	0	0	0	0	0	No		2024-12-17	Fever	1	0	0	0	0	0	0	0	0	0	0	0	Celebral malaria	0	1	0	0	0	0	0	0	0	0
	15	0	2024-01-15	2024-01-19	0		0	Mbale	None	0	0	0	0	1	0	0	0	0	0	0	0	No		2024-02-16	Fever Vomiting	1	0	1	0	0	0	0	0	0	0	0	0	None	0	0	0	0	0	0	1	0	0	0
	48	0	2023-09-09	2023-09-13	0		0	Namisindwa	None	0	0	0	0	1	0	0	0	0	0	0	0	No		2023-09-09	Fever Vomiting	1	0	1	0	0	0	0	0	0	0	0	0	Severe anemia	1	0	0	0	0	0	0	0	0	0
	9	0	2023-11-11	2023-11-15	0		1	Mbale	None	0	0	0	0	1	0	0	0	0	0	0	0	No		2023-11-11	Fever Vomiting	1	0	1	0	0	0	0	0	0	0	0	0	None	0	0	0	0	0	0	1	0	0	0
	41	0	2023-11-10	2023-11-14	0		0	Mbale	None	0	0	0	0	1	0	0	0	0	0	0	0	No		2023-10-10	Fever Vomiting	1	0	1	0	0	0	0	0	0	0	0	0	Hyperparasitemia	0	0	0	0	0	1	0	0	0	0
	3	1	2023-08-31	2023-09-02	0		1	Bulambuli	None	0	0	0	0	1	0	0	0	0	0	0	0	No		2023-08-31	Fever	1	0	0	0	0	0	0	0	0	0	0	0	Severe anemia	1	0	0	0	0	0	0	0	0	0
	36	1	2023-09-28	2023-10-03	0		1	Mbale City	None	0	0	0	0	1	0	0	0	0	0	0	0	No		2023-09-28	Fever Headache	1	1	0	0	0	0	0	0	0	0	0	0	Severe anemia	1	0	0	0	0	0	0	0	1	1
	18	1	2024-12-14		0		0	Mbale	Sickle cell	0	0	0	1	0	0	0	0	0	0	0	0	No		2024-12-15	Fever Convulsions	1	0	0	0	0	1	0	0	0	0	0	1	None	0	0	0	0	0	0	1	0	0	0
	9	1	2023-09-11	2023-09-18	0		0	Mbale	None	0	0	0	0	1	0	0	0	0	0	0	0	No		2023-09-12	Fever Vomiting Respiratory distress Diarrhoea	1	0	1	0	0	0	1	0	1	0	0	1	Severe anemia	1	0	0	0	0	0	0	0	1	1
	3	1	2023-09-22	2023-09-26	0		0	budaka	None	0	0	0	0	1	0	0	0	0	0	0	0	No		2023-09-22	Fever Convulsions	1	0	0	0	0	1	0	0	0	0	0	1	Severe anemia	1	0	0	0	0	0	0	0	0	0
	59	1	2024-12-03	2024-12-07	0		0	Sironko	None	0	0	0	0	1	0	0	0	0	0	0	0	No		2024-12-03	Fever	1	0	0	0	0	0	0	0	0	0	0	0	Severe anemia	1	0	0	0	0	0	0	0	1	1
	36	0	2024-03-06	2025-04-09	0		0	Mbale	None	0	0	0	0	1	0	0	0	0	0	0	0	No		2024-03-06	Fever Black water fever	1	0	0	0	0	0	0	0	0	1	0	1	Severe anemia	1	0	0	0	0	0	0	0	0	1
	59	0	2023-09-08	2023-09-10	0		1	Mbale City	None	0	0	0	0	1	0	0	0	0	0	0	0	No		2023-09-08	Fever	1	0	0	0	0	0	0	0	0	0	0	0	None	0	0	0	0	0	0	1	0	0	0
	9	1	2023-10-30	2023-11-05	0		0	Bulambuli	None	0	0	0	0	1	0	0	0	0	0	0	0	No		2023-10-30	Fever Diarrhoea	1	0	0	0	0	0	0	0	1	0	0	0	None	0	0	0	0	0	0	1	0	0	0
	11	0	2023-10-10	2023-10-13	0		1	Mbale	None	0	0	0	0	1	0	0	0	0	0	0	0	No		2023-10-10	Fever Vomiting Convulsions Diarrhoea	1	0	1	0	0	1	0	0	1	0	0	1	Convulsions	0	0	0	0	0	0	0	0	0	0
	30	0	2024-03-21	2024-03-25	0		0	Sironko	None	0	0	0	0	1	0	0	0	0	0	0	0	No		2024-03-21	Fever	1	0	0	0	0	0	0	0	0	0	0	0	None	0	0	0	0	0	0	1	0	1	1
	1	0	2024-01-24	2024-01-27	0		1	Mbale	None	0	0	0	0	1	0	0	0	0	0	0	0	No		2024-01-24	Fever Diarrhoea	1	0	0	0	0	0	0	0	1	0	0	0	Severe anemia	1	0	0	0	0	0	0	0	0	0
	59	0	2024-04-09	2024-04-11	0		0	Mbale	None	0	0	0	0	1	0	0	0	0	0	0	0	No		2024-04-09	Fever Headache	1	1	0	0	0	0	0	0	0	0	0	0	None	0	0	0	0	0	0	1	0	0	0
	22	1	2023-10-27	2023-11-02	0		0	Budaka	Septicemia	0	0	1	0	0	0	1	0	0	0	0	0	No		2023-10-27	Vomiting	0	0	1	0	0	0	0	0	0	0	0	0	Severe anemia	1	0	0	0	0	0	0	0	1	0
	2	1	2023-09-06	2023-09-10	0		0	Ngora	Pneumonia	0	0	1	0	0	0	0	0	0	0	0	0	No		2025-09-06	Fever	1	0	0	0	0	0	0	0	0	0	0	0	None	0	0	0	0	0	0	1	0	0	0
	12	1	2023-09-03	2023-09-08	0		1	Mbale	None	0	0	0	0	1	0	0	0	0	0	0	0	No		2023-09-03	Fever Vomiting	1	0	1	0	0	0	0	0	0	0	0	0	None	0	0	0	0	0	0	1	0	0	0
	1	0	2024-05-06	2024-05-11	0		0	Budaka	None	0	0	0	0	1	0	0	0	0	0	0	0	No		2024-05-06	Fever Headache	1	1	0	0	0	0	0	0	0	0	0	0	Severe anemia	1	0	0	0	0	0	0	0	0	0
	24	0	2023-09-06		0		0	Budaka	None	0	0	0	0	1	0	0	0	0	0	0	0	No		2023-09-06	Fever Vomiting	1	0	1	0	0	0	0	0	0	0	0	0	None	0	0	0	0	0	0	1	0	0	0
	18	0	2024-02-22	2024-02-22	0		0	Butebo	None	0	0	0	0	1	0	0	0	0	0	0	0	No		2024-02-22	Fever Vomiting	1	0	1	0	0	0	0	0	0	0	0	0	Severe anemia	1	0	0	0	0	0	0	0	1	0
	2	0	2023-10-07	2023-10-10	0		0	Mbale	Pneumonia	0	0	1	0	0	0	0	0	0	0	0	0	No		2023-10-07	Fever	1	0	0	0	0	0	0	0	0	0	0	0	None	0	0	0	0	0	0	1	0	0	0
	30	1	2024-04-05	2024-04-07	0		0	Namisindwa	None	0	0	0	0	1	0	0	0	0	0	0	0	No		2024-04-05	Fever Black water fever	1	0	0	0	0	0	0	0	0	1	0	1	Severe anemia	1	0	0	0	0	0	0	0	0	0
	50	1	2023-08-30	2023-09-01	0		1	Mbale City	Pneumonia	0	0	1	0	0	0	0	0	0	0	0	0	No		2023-08-30	Fever Black water fever	1	0	0	0	0	0	0	0	0	1	0	1	Severe anemia	1	0	0	0	0	0	0	0	0	0
	9	0	2024-03-10	2024-03-14	0		0	Kibuku	None	0	0	0	0	1	0	0	0	0	0	0	0	No		2024-03-10	Fever Vomiting	1	0	1	0	0	0	0	0	0	0	0	0	Severe anemia	1	0	0	0	0	0	0	0	0	0
	48	1	2023-08-31	2023-09-03	0		0	Mbale	None	0	0	0	0	1	0	0	0	0	0	0	0	No		2023-08-31	Fever Headache	1	1	0	0	0	0	0	0	0	0	0	0	Severe anemia	1	0	0	0	0	0	0	0	0	0
	2	0	2024-05-04	2024-05-06	0		1	Mbale	None	0	0	0	0	1	0	0	0	0	0	0	0	No		2024-05-04	Fever Headache Convulsions	1	1	0	0	0	1	0	0	0	0	0	1	Convulsions	0	0	0	0	0	0	0	0	0	0
	4	1	2024-04-04	2024-04-06	0		0	Mbale	None	0	0	0	0	1	0	0	0	0	0	0	0	No		2024-04-04	Fever Vomiting Diarrhoea	1	0	1	0	0	0	0	0	1	0	0	0	Severe anemia	1	0	0	0	0	0	0	0	1	1
	2	1	2024-07-13	2025-07-15	0		0	sironko	Pneumonia	0	0	1	0	0	0	0	0	0	0	0	0	No		2024-07-13	Fever Vomiting	1	0	1	0	0	0	0	0	0	0	0	0	None	0	0	0	0	0	0	1	0	0	0
	59	0	2024-02-02	2024-02-04	0		0	Kibuku	None	0	0	0	0	1	0	0	0	0	0	0	0	No		2024-02-01	Fever Headache	1	1	0	0	0	0	0	0	0	0	0	0	Severe anemia	1	0	0	0	0	0	0	0	0	0
	36	0	2023-10-17	2023-10-19	0		0	Mbale	None	0	0	0	0	1	0	0	0	0	0	0	0	No		2023-10-17	Fever Vomiting	1	0	1	0	0	0	0	0	0	0	0	0	Hyperparasitemia	0	0	0	0	0	1	0	0	0	0
	4	0	2023-09-08	2023-09-11	0		1	Mbale	Pneumonia	0	0	1	0	0	0	0	0	0	0	0	0	No		2023-09-08	Fever Vomiting	1	0	1	0	0	0	0	0	0	0	0	0	None	0	0	0	0	0	0	1	0	0	0
	9	1	2023-08-30	2023-09-03	0		0	Namisindwa	None	0	0	0	0	1	0	0	0	0	0	0	0	No		2023-08-30	Fever Vomiting Diarrhoea	1	0	1	0	0	0	0	0	1	0	0	0	Severe anemia	1	0	0	0	0	0	0	0	1	0
	6	1	2023-12-11	2023-12-14	0		0	Kibuku	None	0	0	0	0	1	0	0	0	0	0	0	0	No		2023-12-11	Fever Vomiting	1	0	1	0	0	0	0	0	0	0	0	0	Convulsions	0	0	0	0	0	0	0	0	0	0
	24	1	2023-08-30	2023-09-02	0		0	Sironko	None	0	0	0	0	1	0	0	0	0	0	0	0	No		2023-08-30	Fever	1	0	0	0	0	0	0	0	0	0	0	0	None	0	0	0	0	0	0	1	0	0	0
	18	0	2023-08-17	2023-08-28	0		1	Mbale City	None	0	0	0	0	1	0	0	0	0	0	0	0	No		2023-08-17	Fever Convulsions	1	0	0	0	0	1	0	0	0	0	0	1	Celebral malaria Convulsions	0	1	0	0	0	0	0	0	1	0
	48	0	2024-03-16	2024-03-19	0		0	Budaka	None	0	0	0	0	1	0	0	0	0	0	0	0	No		2024-03-16	Fever Vomiting	1	0	1	0	0	0	0	0	0	0	0	0	Severe anemia Jaundice	1	0	0	0	0	0	0	1	0	0
	6	0	2023-10-29	2023-10-02	0		0	Mbale	None	0	0	0	0	1	0	0	0	0	0	0	0	No		2023-10-01	Fever Vomiting	1	0	1	0	0	0	0	0	0	0	0	0	None	0	0	0	0	0	0	1	0	0	0
	48	0	2024-02-06	2024-02-08	0		0	Mbale	None	0	0	0	0	1	0	0	0	0	0	0	0	No			Fever	1	0	0	0	0	0	0	0	0	0	0	0	None	0	0	0	0	0	0	1	0	0	0
	59	1	2024-03-14	2024-03-17	0		1	Mbale	None	0	0	0	0	1	0	0	0	0	0	0	0	No		2024-03-14	Fever	1	0	0	0	0	0	0	0	0	0	0	0	None	0	0	0	0	0	0	1	0	0	0
	2	0	2023-10-27	2023-10-29	0		1	sironko	None	0	0	0	0	1	0	0	0	0	0	0	0	No		2023-10-29	Fever	1	0	0	0	0	0	0	0	0	0	0	0	None	0	0	0	0	0	0	1	0	0	0
	4	0	2024-07-09	2024-07-11	0		0	Mbale	None	0	0	0	0	1	0	0	0	0	0	0	0	No		2024-07-09	Fever Headache Diarrhoea	1	1	0	0	0	0	0	0	1	0	0	0	Severe anemia	1	0	0	0	0	0	0	0	0	0
	42	0	2024-02-21	2024-02-23	0		1	Mbale	None	0	0	0	0	1	0	0	0	0	0	0	0	No		2024-02-21	Fever Vomiting	1	0	1	0	0	0	0	0	0	0	0	0	None	0	0	0	0	0	0	1	0	0	0
	4	0	2024-05-23	2024-05-27	0		0	bukedea	None	0	0	0	0	1	0	0	0	0	0	0	0	No			Fever Vomiting Black water fever	1	0	1	0	0	0	0	0	0	1	0	1	Convulsions	0	0	0	0	0	0	0	0	0	0
	12	1	2024-01-10	2024-01-12	0		0	Mbale	None	0	0	0	0	1	0	0	0	0	0	0	0	No		2024-01-10	Fever Vomiting	1	0	1	0	0	0	0	0	0	0	0	0	None	0	0	0	0	0	0	1	0	0	0
	59	0	2023-09-09	2023-09-09	0		0	Bukedea	None	0	0	0	0	1	0	0	0	0	0	0	0	No		2023-09-06	Fever Vomiting Diarrhoea Black water fever	1	0	1	0	0	0	0	0	1	1	0	1	Severe anemia Hyperparasitemia	1	0	0	0	0	1	0	0	0	1
	3	1	2023-11-10	2023-11-12	0		1	Mbale	Pneumonia	0	0	1	0	0	0	0	0	0	0	0	0	No		2023-11-10	Fever Headache	1	1	0	0	0	0	0	0	0	0	0	0	None	0	0	0	0	0	0	1	0	0	0
	18	1	2023-12-02	2023-12-04	0		0	Mbale	None	0	0	0	0	1	0	0	0	0	0	0	0	No		2023-12-02	Fever Diarrhoea	1	0	0	0	0	0	0	0	1	0	0	0	None	0	0	0	0	0	0	1	0	0	0
	1	0	2023-09-05	2023-09-08	0		1	sironko	None	0	0	0	0	1	0	0	0	0	0	0	0	No		2023-09-05	Fever Vomiting	1	0	1	0	0	0	0	0	0	0	0	0	Severe anemia	1	0	0	0	0	0	0	0	0	0
	54	0	2024-03-29	2024-03-31	0		1	Mbale City	None	0	0	0	0	1	0	0	0	0	0	0	0	No		2024-03-29	Fever Headache Black water fever	1	1	0	0	0	0	0	0	0	1	0	1	Severe anemia	1	0	0	0	0	0	0	0	0	0
	2	1	2023-10-06	2023-10-09	0		0	Mbale	TB	0	1	0	0	0	0	0	0	0	0	0	0	No		2023-10-06	Fever Vomiting Diarrhoea	1	0	1	0	0	0	0	0	1	0	0	0	None	0	0	0	0	0	0	1	0	0	0
	2	0	2024-07-08	2024-07-10	0		0	sironko	None	0	0	0	0	1	0	0	0	0	0	0	0	No		2024-07-08	Fever Vomiting Diarrhoea	1	0	1	0	0	0	0	0	1	0	0	0	None	0	0	0	0	0	0	1	0	0	0
	24	0	2024-03-25	2024-03-27	0		1	Mbale	None	0	0	0	0	1	0	0	0	0	0	0	0	No		2024-03-25	Fever	1	0	0	0	0	0	0	0	0	0	0	0	None	0	0	0	0	0	0	1	0	0	0
	24	0	2023-09-23	2023-09-28	0		0	Budaka	None	0	0	0	0	1	0	0	0	0	0	0	0	No		2023-09-23	Fever Vomiting	1	0	1	0	0	0	0	0	0	0	0	0	Severe anemia	1	0	0	0	0	0	0	0	0	0
	1	1	2023-09-20	2023-09-23	0		0	budaka	None	0	0	0	0	1	0	0	0	0	0	0	0	No		2023-09-20	Fever	1	0	0	0	0	0	0	0	0	0	0	0	Severe anemia Convulsions	1	0	0	0	0	0	0	0	0	0
	5	0	2023-09-21	2023-09-25	0		1	Sironko	None	0	0	0	0	1	0	0	0	0	0	0	0	No		2023-09-21	Fever Vomiting Convulsions	1	0	1	0	0	1	0	0	0	0	0	1	Severe anemia	1	0	0	0	0	0	0	0	0	0
	4	1	2024-04-15	2024-04-16	0		1	Mbale	None	0	0	0	0	1	0	0	0	0	0	0	0	No		2024-04-15	Convulsions	0	0	0	0	0	1	0	0	0	0	0	1	Convulsions	0	0	0	0	0	0	0	0	0	0
	3	0	2023-10-08	2023-10-15	0		1	Mbale	Pneumonia	0	0	1	0	0	0	0	0	0	0	0	0	No		2025-10-08	Diarrhoea	0	0	0	0	0	0	0	0	1	0	0	0	None	0	0	0	0	0	0	1	0	0	0
	4	0	2024-02-04	2024-02-09	0		1	Mbale City	Pneumonia	0	0	1	0	0	0	0	0	0	0	0	0	No		2024-02-04	Fever Respiratory distress	1	0	0	0	0	0	1	0	0	0	0	1	None	0	0	0	0	0	0	1	0	0	0
	2	1	2023-10-24		0		1	Mbale	None	0	0	0	0	1	0	0	0	0	0	0	0	No		2023-10-24	Fever	1	0	0	0	0	0	0	0	0	0	0	0	Severe anemia	1	0	0	0	0	0	0	0	0	0
	3	1	2023-09-26	2023-10-01	0		1	Mbale	None	0	0	0	0	1	0	0	0	0	0	0	0	No		2023-09-26	Fever Vomiting	1	0	1	0	0	0	0	0	0	0	0	0	Severe anemia	1	0	0	0	0	0	0	0	0	0
	4	0	2023-10-10	2023-10-12	0		1	Mbale	None	0	0	0	0	1	0	0	0	0	0	0	0	No		2023-10-10	Fever Diarrhoea	1	0	0	0	0	0	0	0	1	0	0	0	Convulsions	0	0	0	0	0	0	0	0	0	0
	17	1	2024-05-27	2024-05-29	0		0	Sironko	None	0	0	0	0	1	0	0	0	0	0	0	0	No		2024-05-27	Fever	1	0	0	0	0	0	0	0	0	0	0	0	None	0	0	0	0	0	0	1	0	0	0
	36	1	2024-04-01	2024-04-07	0		0	Butebo	Pneumonia	0	0	1	0	0	0	0	0	0	0	0	0	No		2024-04-01	Fever Hepatomegary Black water fever	1	0	0	0	0	0	0	1	0	1	0	1	Severe anemia Jaundice	1	0	0	0	0	0	0	1	0	0
	48	1	2023-09-03	2023-09-07	0		0	Budaka	None	0	0	0	0	1	0	0	0	0	0	0	0	No		2023-09-03	Fever Vomiting Black water fever	1	0	1	0	0	0	0	0	0	1	0	1	Jaundice	0	0	0	0	0	0	0	1	0	0
	2	1	2023-09-29	2023-10-06	0		1	Mbale	None	0	0	0	0	1	0	0	0	0	0	0	0	No		2023-09-29	Fever Vomiting Diarrhoea	1	0	1	0	0	0	0	0	1	0	0	0	Severe anemia	1	0	0	0	0	0	0	0	1	1
	6	0	2023-09-02	2023-09-06	0		1	Mbale	None	0	0	0	0	1	0	0	0	0	0	0	0	No		2023-09-02	Fever Vomiting	1	0	1	0	0	0	0	0	0	0	0	0	None	0	0	0	0	0	0	1	0	0	0
	24	0	2023-09-26	2023-10-01	0		0	Mbale	None	0	0	0	0	1	0	0	0	0	0	0	0	No		2023-09-26	Fever	1	0	0	0	0	0	0	0	0	0	0	0	None	0	0	0	0	0	0	1	0	1	0
	1	0	2024-12-05	2024-12-11	0		1	Mbale	None	0	0	0	0	1	0	0	0	0	0	0	0	No		2024-12-11	Fever Headache Vomiting Loss of consiousnes Convulsions Hepatomegary	1	1	1	0	1	1	0	1	0	0	0	1	None	0	0	0	0	0	0	1	0	0	0
	36	0	2023-10-17	2023-10-20	0		0	Mbale	None	0	0	0	0	1	0	0	0	0	0	0	0	No		2023-10-17	Fever Vomiting Respiratory distress Diarrhoea	1	0	1	0	0	0	1	0	1	0	0	1	Severe anemia	1	0	0	0	0	0	0	0	1	1
	24	1	2023-08-23	2023-08-29	0		1	Mbale	Pneumonia	0	0	1	0	0	0	0	0	0	0	0	0	No		2023-08-23	Fever Headache	1	1	0	0	0	0	0	0	0	0	0	0	Severe anemia	1	0	0	0	0	0	0	0	0	1
	36	0	2023-09-02	2023-09-04	0		0	Mbale	None	0	0	0	0	1	0	0	0	0	0	0	0	No		2023-09-02	Fever	1	0	0	0	0	0	0	0	0	0	0	0	None	0	0	0	0	0	0	1	0	0	0
	59	1	2023-09-19	2023-09-21	0		0	Mbale	None	0	0	0	0	1	0	0	0	0	0	0	0	No		2023-09-19	Fever Vomiting Diarrhoea Black water fever	1	0	1	0	0	0	0	0	1	1	0	1	Severe anemia	1	0	0	0	0	0	0	0	0	0
	20	0	2023-11-01	2023-11-06	0		0	Mbale	None	0	0	0	0	1	0	0	0	0	0	0	0	No		2023-11-01	Fever Vomiting	1	0	1	0	0	0	0	0	0	0	0	0	None	0	0	0	0	0	0	1	0	0	0
	3	0	2024-07-08	2024-07-07	0		0	budaka	None	0	0	0	0	1	0	0	0	0	0	0	0	No		2024-07-08	Fever	1	0	0	0	0	0	0	0	0	0	0	0	Severe anemia	1	0	0	0	0	0	0	0	0	0
	2	0	2023-11-09	2023-11-12	0		1	Mbale	None	0	0	0	0	1	0	0	0	0	0	0	0	No		2023-11-09	Fever Diarrhoea	1	0	0	0	0	0	0	0	1	0	0	0	None	0	0	0	0	0	0	1	0	0	0
	5	1	2023-10-23	2023-10-27	0		1	Mbale	None	0	0	0	0	1	0	0	0	0	0	0	0	No		2023-10-23	Fever Diarrhoea	1	0	0	0	0	0	0	0	1	0	0	0	None	0	0	0	0	0	0	1	0	0	0
	1	1	2023-10-23	2023-10-29	0		1	Mbale	None	0	0	0	0	1	0	0	0	0	0	0	0	No		2023-10-23	Fever Vomiting Diarrhoea	1	0	1	0	0	0	0	0	1	0	0	0	None	0	0	0	0	0	0	1	0	0	0
	18	1	2024-02-23		0		0	Mbale	None	0	0	0	0	1	0	0	0	0	0	0	0	No		2024-02-23	Fever Vomiting	1	0	1	0	0	0	0	0	0	0	0	0	Severe anemia	1	0	0	0	0	0	0	0	0	0
	7	1	2023-10-24	2023-10-25	0		0	butaleja	None	0	0	0	0	1	0	0	0	0	0	0	0	No		2023-10-24	Fever Vomiting Diarrhoea	1	0	1	0	0	0	0	0	1	0	0	0	None	0	0	0	0	0	0	1	0	0	0
	12	0	2023-11-23	2023-11-25	0		1	Mbale	None	0	0	0	0	1	0	0	0	0	0	0	0	No		2023-11-22	Fever Vomiting Diarrhoea	1	0	1	0	0	0	0	0	1	0	0	0	None	0	0	0	0	0	0	1	0	0	0
	3	0	2023-10-16	2023-10-19	0		0	budaka	None	0	0	0	0	1	0	0	0	0	0	0	0	No		2023-10-16	Fever Vomiting	1	0	1	0	0	0	0	0	0	0	0	0	Jaundice	0	0	0	0	0	0	0	1	0	0
	6	0	2023-10-23	2023-10-27	0		1	Mbale	None	0	0	0	0	1	0	0	0	0	0	0	0	No		2023-10-23	Fever Headache Diarrhoea	1	1	0	0	0	0	0	0	1	0	0	0	None	0	0	0	0	0	0	1	0	0	0
	2	0	2023-09-17	2023-09-23	0		0	budaka	Pneumonia	0	0	1	0	0	0	0	0	0	0	0	0	No		2023-09-17	Fever Headache	1	1	0	0	0	0	0	0	0	0	0	0	None	0	0	0	0	0	0	1	0	0	0
	18	0	2024-02-02	2024-02-04	0		0	Butebo	None	0	0	0	0	1	0	0	0	0	0	0	0	No		2024-02-02	Fever	1	0	0	0	0	0	0	0	0	0	0	0	None	0	0	0	0	0	0	1	0	0	0
	17	0	2024-03-12	2024-03-16	0		0	Mbale	None	0	0	0	0	1	0	0	0	0	0	0	0	No		2024-03-12	Fever Vomiting	1	0	1	0	0	0	0	0	0	0	0	0	None	0	0	0	0	0	0	1	0	0	0
	12	1	2023-09-23	2023-09-25	0		0	Mbale	Severe Malnutrition	0	0	0	0	0	0	0	0	1	0	0	0	No		2023-09-23	Vomiting Black water fever	0	0	1	0	0	0	0	0	0	1	0	1	Severe anemia	1	0	0	0	0	0	0	0	0	0
	36	0	2023-09-05	2023-09-18	0		0	Budaka	Sickle cell	0	0	0	1	0	0	0	0	0	0	0	0	No		2023-09-05	Fever Headache Vomiting Diarrhoea	1	1	1	0	0	0	0	0	1	0	0	0	Severe anemia	1	0	0	0	0	0	0	0	0	1
	4	0	2023-08-31	2023-09-03	0		1	Mbale	None	0	0	0	0	1	0	0	0	0	0	0	0	No			Fever Convulsions	1	0	0	0	0	1	0	0	0	0	0	1	Convulsions	0	0	0	0	0	0	0	0	0	0
	48	1	2023-08-21	2023-09-05	0		0	Kibuku	None	0	0	0	0	1	0	0	0	0	0	0	0	No		2023-08-21	Fever Vomiting	1	0	1	0	0	0	0	0	0	0	0	0	Severe anemia	1	0	0	0	0	0	0	0	0	0
	2	0	2024-05-09	2024-05-11	0		0	Bukedea	None	0	0	0	0	1	0	0	0	0	0	0	0	No		2024-05-09	Fever Loss of consiousnes	1	0	0	0	1	0	0	0	0	0	0	1	None	0	0	0	0	0	0	1	0	0	0
	1	1	2024-12-13	2024-12-15	0		1	Mbale	None	0	0	0	0	1	0	0	0	0	0	0	0	No		2024-12-13	Vomiting Diarrhoea	0	0	1	0	0	0	0	0	1	0	0	0	Severe anemia	1	0	0	0	0	0	0	0	0	0
	48	0	2023-09-12	2023-09-14	0		0	Kibuku	None	0	0	0	0	1	0	0	0	0	0	0	0	No		2023-09-12	Fever Headache Vomiting Convulsions Diarrhoea	1	1	1	0	0	1	0	0	1	0	0	1	Severe anemia Convulsions	1	0	0	0	0	0	0	0	0	1
	17	1	2024-02-03	2024-02-06	0		0	Mbale	None	0	0	0	0	1	0	0	0	0	0	0	0	No		2024-02-03	Fever Vomiting	1	0	1	0	0	0	0	0	0	0	0	0	Severe anemia	1	0	0	0	0	0	0	0	0	0
	24	0	2023-09-26	2023-10-01	0		0	Mbale	None	0	0	0	0	1	0	0	0	0	0	0	0	No		2023-09-26	Fever	1	0	0	0	0	0	0	0	0	0	0	0	None	0	0	0	0	0	0	1	0	1	0
	11	1	2024-04-06	2024-04-08	0		0	Budaka	Gastritis	0	0	0	0	0	1	0	0	0	0	0	0	No		2024-04-06	Fever Vomiting	1	0	1	0	0	0	0	0	0	0	0	0	Severe anemia	1	0	0	0	0	0	0	0	1	1
	24	1	2024-02-01	2024-02-05	0		0	Soroti	None	0	0	0	0	1	0	0	0	0	0	0	0	No		2024-02-01	Fever Diarrhoea Black water fever	1	0	0	0	0	0	0	0	1	1	0	1	Severe anemia	1	0	0	0	0	0	0	0	0	0
	3	0	2023-11-04	2023-11-05	0		0	Kibuku	Septicemia	0	0	0	0	0	0	1	0	0	0	0	0	No		2023-11-04	Fever Convulsions	1	0	0	0	0	1	0	0	0	0	0	1	Severe anemia	1	0	0	0	0	0	0	0	0	0
	5	0	2023-09-27	2023-09-29	0		0	Mbale	Pneumonia	0	0	1	0	0	0	0	0	0	0	0	0	No		2023-09-28	Fever Vomiting	1	0	1	0	0	0	0	0	0	0	0	0	None	0	0	0	0	0	0	1	0	0	0
	48	0	2024-04-09	2024-04-11	0		1	Mbale City	Others	0	0	0	0	0	0	0	0	0	0	0	0	No		2025-04-09	Fever Vomiting	1	0	1	0	0	0	0	0	0	0	0	0	None	0	0	0	0	0	0	1	0	0	0
	36	0	2024-01-14	2024-01-20	0		0	Mbale	None	0	0	0	0	1	0	0	0	0	0	0	0	No		2024-01-14	Fever	1	0	0	0	0	0	0	0	0	0	0	0	None	0	0	0	0	0	0	1	0	0	0
	4	1	2024-09-22		0		1	Mbale	None	0	0	0	0	1	0	0	0	0	0	0	0	No		2023-09-22	Fever	1	0	0	0	0	0	0	0	0	0	0	0	Severe anemia	1	0	0	0	0	0	0	0	0	0
	2	1	2024-11-13	2024-11-16	0		1	Mbale	None	0	0	0	0	1	0	0	0	0	0	0	0	No		2024-10-13	Fever Vomiting	1	0	1	0	0	0	0	0	0	0	0	0	None	0	0	0	0	0	0	1	0	1	0
	5	0	2024-04-05	2024-04-07	0		1	Mbale	None	0	0	0	0	1	0	0	0	0	0	0	0	No		2024-04-05	Fever Vomiting Diarrhoea	1	0	1	0	0	0	0	0	1	0	0	0	None	0	0	0	0	0	0	1	0	0	0
	3	1	2023-10-25	2023-10-30	0		1	Mbale	None	0	0	0	0	1	0	0	0	0	0	0	0	No		2023-10-25	Fever Convulsions	1	0	0	0	0	1	0	0	0	0	0	1	Convulsions	0	0	0	0	0	0	0	0	0	0
	16	1	2023-09-10	2023-09-12	0		0	Mbale	None	0	0	0	0	1	0	0	0	0	0	0	0	No		2023-09-10	Fever Vomiting	1	0	1	0	0	0	0	0	0	0	0	0	None	0	0	0	0	0	0	1	0	0	0
	7	0	2024-12-14	2024-12-15	0		0	Mbale	None	0	0	0	0	1	0	0	0	0	0	0	0	No		2024-12-14	Fever Vomiting Diarrhoea	1	0	1	0	0	0	0	0	1	0	0	0	None	0	0	0	0	0	0	1	0	0	1
	24	0	2023-09-09	2023-09-11	0		0	Mbale	None	0	0	0	0	1	0	0	0	0	0	0	0	No		2023-09-09	Fever Vomiting Diarrhoea Black water fever	1	0	1	0	0	0	0	0	1	1	0	1	None	0	0	0	0	0	0	1	0	0	0
	5	1	2023-12-26	2023-12-28	0		0	Bukedea	None	0	0	0	0	1	0	0	0	0	0	0	0	No		2023-12-26	Fever	1	0	0	0	0	0	0	0	0	0	0	0	Severe anemia	1	0	0	0	0	0	0	0	0	0
	20	1	2024-03-15	2024-03-17	0		1	Mbale City	Others	0	0	0	0	0	0	0	0	0	0	0	0	No		2024-03-15	Fever Diarrhoea	1	0	0	0	0	0	0	0	1	0	0	0	None	0	0	0	0	0	0	1	0	0	0
	1	0	2024-05-08	2024-05-16	0		1	Mbale	None	0	0	0	0	1	0	0	0	0	0	0	0	No		2024-05-08	Fever	1	0	0	0	0	0	0	0	0	0	0	0	None	0	0	0	0	0	0	1	0	0	0
	18	1	2023-12-05	2023-12-09	0		1	Mbale City	Pneumonia	0	0	1	0	0	0	0	0	0	0	0	0	No		2023-12-05	Fever Headache	1	1	0	0	0	0	0	0	0	0	0	0	Severe anemia	1	0	0	0	0	0	0	0	0	0
	48	0	2023-10-05	2023-10-08	0		1	Mbale	None	0	0	0	0	1	0	0	0	0	0	0	0	No		2023-10-05	Fever	1	0	0	0	0	0	0	0	0	0	0	0	Severe anemia	1	0	0	0	0	0	0	0	0	1
	59	1	2024-03-18	2024-03-19	0		1	Mbale City	None	0	0	0	0	1	0	0	0	0	0	0	0	No		2024-03-18	Fever	1	0	0	0	0	0	0	0	0	0	0	0	Severe anemia Jaundice	1	0	0	0	0	0	0	1	0	0
	4	0	2024-04-02	2024-04-06	0		0	budaka	None	0	0	0	0	1	0	0	0	0	0	0	0	No		2024-04-02	Fever Vomiting	1	0	1	0	0	0	0	0	0	0	0	0	Severe anemia	1	0	0	0	0	0	0	0	0	0
	2	1	2023-10-18	2023-10-22	0		1	Mbale	Pneumonia	0	0	1	0	0	0	0	0	0	0	0	0	No		2023-10-18	Fever Headache	1	1	0	0	0	0	0	0	0	0	0	0	None	0	0	0	0	0	0	1	0	0	0
	5	1	2023-09-18	2023-09-21	0		0	Bulambuli	None	0	0	0	0	1	0	0	0	0	0	0	0	No		2023-09-21	Fever	1	0	0	0	0	0	0	0	0	0	0	0	Severe anemia	1	0	0	0	0	0	0	0	0	0
	16	1	2023-12-16	2023-12-18	0		0	Budaka	None	0	0	0	0	1	0	0	0	0	0	0	0	No		2023-12-16	Fever Vomiting	1	0	1	0	0	0	0	0	0	0	0	0	Severe anemia	1	0	0	0	0	0	0	0	0	0
	3	0	2022-12-31	2023-01-02	0		0	budaka	None	0	0	0	0	1	0	0	0	0	0	0	0	No		2022-12-31	Fever	1	0	0	0	0	0	0	0	0	0	0	0	Severe anemia	1	0	0	0	0	0	0	0	0	0
	15	0	2024-08-14	2024-08-16	0		1	Mbale City	Bacteremia	0	0	0	0	0	0	0	1	0	0	0	0	No		2024-08-14	Fever Vomiting Diarrhoea	1	0	1	0	0	0	0	0	1	0	0	0	None	0	0	0	0	0	0	1	0	1	0
	3	0	2023-10-25	2023-10-22	0		1	Mbale	None	0	0	0	0	1	0	0	0	0	0	0	0	No		2023-10-22	Fever	1	0	0	0	0	0	0	0	0	0	0	0	Severe anemia Severe malnutrition	1	0	0	1	0	0	0	0	0	0
	12	1	2024-06-28	2024-07-02	0		0	Mbale	None	0	0	0	0	1	0	0	0	0	0	0	0	No		2024-06-28	Fever Vomiting	1	0	1	0	0	0	0	0	0	0	0	0	Severe anemia	1	0	0	0	0	0	0	0	0	0
	16	0	2023-09-07	2023-09-09	0		1	Mbale	None	0	0	0	0	1	0	0	0	0	0	0	0	No		2023-09-07	Fever Convulsions	1	0	0	0	0	1	0	0	0	0	0	1	None	0	0	0	0	0	0	1	0	0	0
	9	0	2023-11-19		0		1	Mbale	None	0	0	0	0	1	0	0	0	0	0	0	0	No		2023-11-19	Fever Vomiting	1	0	1	0	0	0	0	0	0	0	0	0	None	0	0	0	0	0	0	1	0	0	0
	6	1	2023-09-08	2023-09-12	0		0	Mbale	None	0	0	0	0	1	0	0	0	0	0	0	0	No		2023-09-08	Fever	1	0	0	0	0	0	0	0	0	0	0	0	None	0	0	0	0	0	0	1	0	0	0
	48	1	2024-02-02	2024-02-02	0		0	Budaka	None	0	0	0	0	1	0	0	0	0	0	0	0	No		2024-02-24	Fever Black water fever	1	0	0	0	0	0	0	0	0	1	0	1	Severe anemia	1	0	0	0	0	0	0	0	0	0
	18	0	2024-07-10	2024-07-16	0		0	Mbale	Pneumonia	0	0	1	0	0	0	0	0	0	0	0	0	No		2024-07-10	Fever Vomiting	1	0	1	0	0	0	0	0	0	0	0	0	Severe anemia	1	0	0	0	0	0	0	0	0	0
	24	1	2023-02-13	2024-02-25	0		0	Mbale	None	0	0	0	0	1	0	0	0	0	0	0	0	No		2024-02-13	Fever Vomiting Convulsions Diarrhoea	1	0	1	0	0	1	0	0	1	0	0	1	Severe anemia Convulsions	1	0	0	0	0	0	0	0	1	1
	59	1	2022-12-31	2023-01-02	0		0	Budaka	None	0	0	0	0	1	0	0	0	0	0	0	0	No		2022-12-31	Fever Respiratory distress	1	0	0	0	0	0	1	0	0	0	0	1	Severe anemia Jaundice	1	0	0	0	0	0	0	1	1	0
	2	0	2023-11-18	2023-11-22	0		0	bukedea	Pneumonia	0	0	1	0	0	0	0	0	0	0	0	0	No		2023-11-18	Fever Vomiting	1	0	1	0	0	0	0	0	0	0	0	0	None	0	0	0	0	0	0	1	0	0	0
	59	0	2023-08-31	2023-09-03	0		0	Mbale	None	0	0	0	0	1	0	0	0	0	0	0	0	No		2023-08-31	Fever Vomiting	1	0	1	0	0	0	0	0	0	0	0	0	Severe anemia	1	0	0	0	0	0	0	0	0	0
	3	0	2024-06-26	2024-06-26	0		1	Mbale	Septicemia	0	0	0	0	0	0	1	0	0	0	0	0	No		2024-06-26	Fever Convulsions	1	0	0	0	0	1	0	0	0	0	0	1	Severe anemia	1	0	0	0	0	0	0	0	0	0
	2	1	2023-10-11	2023-10-15	0		0	sironko	Pneumonia	0	0	1	0	0	0	0	0	0	0	0	0	No		2023-10-11	Fever Vomiting Diarrhoea	1	0	1	0	0	0	0	0	1	0	0	0	Severe anemia	1	0	0	0	0	0	0	0	0	0
	36	1	2023-08-30	2023-09-01	0		0	Mbale	Gastritis	0	0	0	0	0	1	0	0	0	0	0	0	No		2023-08-30	Fever	1	0	0	0	0	0	0	0	0	0	0	0	None	0	0	0	0	0	0	1	0	0	0
	18	0	2023-09-13	2023-09-17	0		0	Sironko	None	0	0	0	0	1	0	0	0	0	0	0	0	No		2023-09-15	Fever Vomiting	1	0	1	0	0	0	0	0	0	0	0	0	None	0	0	0	0	0	0	1	0	0	0
	48	1	2024-03-17	2024-03-20	0		1	Mbale City	None	0	0	0	0	1	0	0	0	0	0	0	0	No		2024-03-17	Fever Vomiting Diarrhoea	1	0	1	0	0	0	0	0	1	0	0	0	None	0	0	0	0	0	0	1	0	0	0
	30	1	2024-04-05	2024-04-07	0		1	Mbale City	Others	0	0	0	0	0	0	0	0	0	0	0	0	No		2024-04-05	Fever Convulsions	1	0	0	0	0	1	0	0	0	0	0	1	None	0	0	0	0	0	0	1	0	0	0
	59	0	2024-04-06	2024-04-08	0		1	Mbale	None	0	0	0	0	1	0	0	0	0	0	0	0	No		2024-04-06	Fever Vomiting Convulsions	1	0	1	0	0	1	0	0	0	0	0	1	Celebral malaria Convulsions	0	1	0	0	0	0	0	0	0	0
	10	0	2023-09-04	2023-09-07	0		1	Mbale City	Pneumonia	0	0	1	0	0	0	0	0	0	0	0	0	No		2023-09-04	Fever Diarrhoea	1	0	0	0	0	0	0	0	1	0	0	0	None	0	0	0	0	0	0	1	0	0	0
	2	1	2023-10-18	2023-10-21	0		0	bukedea	Pneumonia	0	0	1	0	0	0	0	0	0	0	0	0	No		2023-10-18	Fever Respiratory distress	1	0	0	0	0	0	1	0	0	0	0	1	Severe anemia Convulsions	1	0	0	0	0	0	0	0	0	0
	18	1	2024-05-17	2024-05-23	0		1	Mbale City	None	0	0	0	0	1	0	0	0	0	0	0	0	No		2024-05-17	Fever	1	0	0	0	0	0	0	0	0	0	0	0	Severe anemia	1	0	0	0	0	0	0	0	1	0
	48	0	2023-10-28	2023-11-01	0		0	Sironko	Burns	0	0	0	0	0	0	0	0	0	0	0	1	No		2023-10-28	Vomiting	0	0	1	0	0	0	0	0	0	0	0	0	Severe anemia	1	0	0	0	0	0	0	0	1	0
	3	1	2023-11-16	2023-11-20	0		1	Mbale	Pneumonia	0	0	1	0	0	0	0	0	0	0	0	0	No		2023-11-16	Fever	1	0	0	0	0	0	0	0	0	0	0	0	None	0	0	0	0	0	0	1	0	0	0
	3	1	2023-09-07	2023-09-10	0		1	Mbale	None	0	0	0	0	1	0	0	0	0	0	0	0	No		2023-09-07	Fever Black water fever	1	0	0	0	0	0	0	0	0	1	0	1	Severe anemia	1	0	0	0	0	0	0	0	0	0
	24	1	2023-08-29	2023-09-03	0		0	Mbale	None	0	0	0	0	1	0	0	0	0	0	0	0	No		2023-08-29	Fever Headache	1	1	0	0	0	0	0	0	0	0	0	0	Severe anemia	1	0	0	0	0	0	0	0	0	0
	5	0	2024-03-18	2024-03-20	0		1	Mbale City	None	0	0	0	0	1	0	0	0	0	0	0	0	No		2024-03-18	Fever	1	0	0	0	0	0	0	0	0	0	0	0	None	0	0	0	0	0	0	1	0	0	0
	12	1	2023-08-31	2023-09-03	0		1	Mbale	None	0	0	0	0	1	0	0	0	0	0	0	0	No		2023-08-31	Fever	1	0	0	0	0	0	0	0	0	0	0	0	None	0	0	0	0	0	0	1	0	0	0
	33	1	2023-10-19	2023-10-21	0		1	Mbale	None	0	0	0	0	1	0	0	0	0	0	0	0	No		2023-10-19	Fever Vomiting Diarrhoea	1	0	1	0	0	0	0	0	1	0	0	0	None	0	0	0	0	0	0	1	0	0	1
	2	1	2023-09-20	2023-09-23	0		0	budaka	Pneumonia	0	0	1	0	0	0	0	0	0	0	0	0	No		2023-09-20	Fever	1	0	0	0	0	0	0	0	0	0	0	0	None	0	0	0	0	0	0	1	0	0	0
	6	1	2023-10-01	2023-10-03	0		1	Mbale	Sickle cell	0	0	0	1	0	0	0	0	0	0	0	0	No		2023-10-03	Fever	1	0	0	0	0	0	0	0	0	0	0	0	Severe anemia	1	0	0	0	0	0	0	0	0	0
	59	1	2024-02-20	2024-02-23	0		0	Mbale	Pneumonia	0	0	1	0	0	0	0	0	0	0	0	0	No		2024-02-20	Fever Headache Vomiting Diarrhoea	1	1	1	0	0	0	0	0	1	0	0	0	Severe anemia	1	0	0	0	0	0	0	0	0	1
	18	0	2024-04-04	2024-04-06	0		0	Mbale	None	0	0	0	0	1	0	0	0	0	0	0	0	No		2024-04-04	Fever	1	0	0	0	0	0	0	0	0	0	0	0	None	0	0	0	0	0	0	1	0	0	0
	54	1	2023-11-07	2023-11-11	0		0	Mbale	None	0	0	0	0	1	0	0	0	0	0	0	0	No		2023-11-07	Fever Convulsions	1	0	0	0	0	1	0	0	0	0	0	1	Severe anemia	1	0	0	0	0	0	0	0	0	0
	5	0	2024-06-30	2024-07-02	0		1	Mbale	Pneumonia	0	0	1	0	0	0	0	0	0	0	0	0	No		2024-06-30	Fever Loss of consiousnes	1	0	0	0	1	0	0	0	0	0	0	1	Hypoglycemia	0	0	0	0	1	0	0	0	0	0
	59	1	2024-02-01	2024-02-03	0		0	Mbale	None	0	0	0	0	1	0	0	0	0	0	0	0	No		2024-02-01	Fever Vomiting	1	0	1	0	0	0	0	0	0	0	0	0	None	0	0	0	0	0	0	1	0	0	0
	23	1	2023-12-26	2023-12-29	0		0	Manafwa	None	0	0	0	0	1	0	0	0	0	0	0	0	No		2023-12-26	Fever Diarrhoea Black water fever	1	0	0	0	0	0	0	0	1	1	0	1	None	0	0	0	0	0	0	1	0	0	0
	59	0	2023-03-04	2023-03-11	0		0	Mbale	None	0	0	0	0	1	0	0	0	0	0	0	0	No		2023-03-05	Fever Vomiting	1	0	1	0	0	0	0	0	0	0	0	0	Severe anemia	1	0	0	0	0	0	0	0	1	0
	24	0	2024-04-06	2024-04-08	0		0	Kibuku	None	0	0	0	0	1	0	0	0	0	0	0	0	No		2024-04-04	Fever Convulsions	1	0	0	0	0	1	0	0	0	0	0	1	Severe anemia Convulsions	1	0	0	0	0	0	0	0	1	1
	9	1	2024-12-16		0		0	Budaka	None	0	0	0	0	1	0	0	0	0	0	0	0	No		2024-12-16	Fever Vomiting Diarrhoea	1	0	1	0	0	0	0	0	1	0	0	0	Severe anemia	1	0	0	0	0	0	0	0	1	1
	59	1	2024-04-05	2024-04-07	0		0	Mbale	None	0	0	0	0	1	0	0	0	0	0	0	0	No		2024-04-05	Fever Vomiting	1	0	1	0	0	0	0	0	0	0	0	0	Severe anemia	1	0	0	0	0	0	0	0	1	0
	22	0	2024-04-03	2024-04-04	0		0	Mbale	None	0	0	0	0	1	0	0	0	0	0	0	0	No		2024-04-03	Fever	1	0	0	0	0	0	0	0	0	0	0	0	Hypoglycemia	0	0	0	0	1	0	0	0	0	0
	28	0	2023-09-24	2023-10-03	0		0	Mbale	None	0	0	0	0	1	0	0	0	0	0	0	0	No		2023-09-30	Fever Vomiting	1	0	1	0	0	0	0	0	0	0	0	0	None	0	0	0	0	0	0	1	0	0	0
	2	1	2023-09-10	2023-09-11	0		1	namisindwa	None	0	0	0	0	1	0	0	0	0	0	0	0	No		2023-09-10	Fever Headache Convulsions Respiratory distress	1	1	0	0	0	1	1	0	0	0	0	1	Severe anemia Convulsions	1	0	0	0	0	0	0	0	0	0
	6	0	2024-04-04	2024-04-07	0		1	Mbale City	None	0	0	0	0	1	0	0	0	0	0	0	0	No		2024-04-04	Fever Vomiting	1	0	1	0	0	0	0	0	0	0	0	0	None	0	0	0	0	0	0	1	0	0	0
	2	0	2023-09-08	2023-09-11	0		0	budaka	None	0	0	0	0	1	0	0	0	0	0	0	0	No		2023-09-08	Fever Vomiting	1	0	1	0	0	0	0	0	0	0	0	0	Severe anemia Hypoglycemia Convulsions	1	0	0	0	1	0	0	0	0	0
[truncated: 48 more columns]

## Sheet: Cases Only
DEMOGRAPHIC INFORMATION	2.Age (in months)	3. Sex	4.Date of Admission	5. Date of discharge	Case-Control	7. If dead,Date of death	8. Residence	9.District/City	10. Comorbidities	HIV	TB	Pneumonia	Sickle cell	None	Gastritis	Septicemia	Bacteremia	Severe Malnutrition	Epilepsy	Oral candidiasis	Burns	11. Use of health insurance	Section B: Clinical Information (from Medical Records)	12. Date of malaria diagnosis	13.CLINICAL SYMPTOMS ON ADMISION	Fever	Headache	Vomiting	Splenomegarly	Loss of concioussnes	Convulsion	Respiratory distress	Hepatomegarly	Diarrhoea	Black water fever	Prostration	14.COMPLICATIONS OF SEVERE MALARIA	Severe anemia	Celebral malaria	Renal failure	Severe malnutrition	Hypoglycemia	Hyperparasitemia	None	Jaundice	15.Days with illness before the consultation	16. Number of severe symptoms	CASE MANAGEMENT	17. Initial treatment given (at admission)
	14	0	2024-08-07	2024-08-12	1	2024-08-12	0	Bukedea	None	0	0	0	0	1	0	0	0	0	0	0	0	No		2024-08-09	Fever	1	0	0	0	0	0	0	0	0	0	0	Severe malnutrition Hypoglycemia	0	0	0	1	1	0	0	0	1	1		D10
	1	0	2024-12-15	2024-12-15	1	2024-12-15	1	Mbale	None	0	0	0	0	1	0	0	0	0	0	0	0	No		2024-12-15	Fever Vomiting Loss of consiousnes Convulsions	1	0	1	0	1	1	0	0	0	0	0	Severe anemia	1	0	0	0	0	0	0	0	0	1		artesunate
	1	0	2024-10-31		1	2024-11-01	0	Mbale	None	0	0	0	0	1	0	0	0	0	0	0	0	No		2024-11-01	Fever	1	0	0	0	0	0	0	0	0	0	0	None	0	0	0	0	0	0	1	0	0	0		Ampicillin
	36	1	2024-09-29	2024-09-30	1	2024-09-30	0	Mbale	None	0	0	0	0	1	0	0	0	0	0	0	0	No		2024-10-29	Fever Vomiting Convulsions Diarrhoea Prostration	1	0	1	0	0	1	0	0	1	0	1	Severe anemia Celebral malaria	1	1	0	0	0	0	0	0	1	1		Ceftriaxone, D10
	18	0	2024-08-13		1	2024-08-16	0	Mbale	None	0	0	0	0	1	0	0	0	0	0	0	0	No		2024-08-13	Fever	1	0	0	0	0	0	0	0	0	0	0	Severe anemia	1	0	0	0	0	0	0	0	0	0		IV D10
	24	0	2024-10-04	2024-10-05	1	2024-10-05	0	Mbale	None	0	0	0	0	1	0	0	0	0	0	0	0	No		2024-10-04	Fever Vomiting Loss of consiousnes Diarrhoea	1	0	1	0	1	0	0	0	1	0	0	Celebral malaria	0	1	0	0	0	0	0	0	0	1		R/L
	59	0	2024-10-05	2024-10-05	1	2024-10-05	0	Mbale	None	0	0	0	0	1	0	0	0	0	0	0	0	No			Fever Vomiting	1	0	1	0	0	0	0	0	0	0	0	Severe anemia Jaundice	1	0	0	0	0	0	0	1	1	0		Blood transfusion,D10
	8	1	2024-12-01	2024-12-01	1	2024-12-01	1	Budaka	None	0	0	0	0	1	0	0	0	0	0	0	0	No		2024-12-01	Fever Vomiting Respiratory distress	1	0	1	0	0	0	1	0	0	0	0	Severe anemia	1	0	0	0	0	0	0	0	1	0		D10
	24	1	2024-11-29	2024-11-29	1	2024-11-29	1	Mbale	None	0	0	0	0	1	0	0	0	0	0	0	0	No		2024-11-29	Fever Convulsions	1	0	0	0	0	1	0	0	0	0	0	Convulsions	0	0	0	0	0	0	0	0	0	1		Artesunate
	4	0	2024-11-08		1	2024-12-13	1	Mbale	None	0	0	0	0	1	0	0	0	0	0	0	0	No		2024-12-11	Fever	1	0	0	0	0	0	0	0	0	0	0	None	0	0	0	0	0	0	1	0	0	0		Paracetamol
	3	0	2024-12-11	2024-12-11	1	2024-12-11	0	Mbale	None	0	0	0	0	1	0	0	0	0	0	0	0	No		2024-12-11	Vomiting Loss of consiousnes	0	0	1	0	1	0	0	0	0	0	0	Severe anemia	1	0	0	0	0	0	0	0	0	0		R/L 200ML, ARTESUNATE
	48	0	2024-11-18		1	2024-11-19	0	Bukedea	None	0	0	0	0	1	0	0	0	0	0	0	0	No		2024-11-18	Fever Convulsions	1	0	0	0	0	1	0	0	0	0	0	None	0	0	0	0	0	0	1	0	0	0		Artesunate
	54	0	2024-07-02		1	2024-08-03	0	Mbale	HIV	1	0	0	0	0	0	0	0	0	0	0	0	No		2024-07-03	Fever Vomiting	1	0	1	0	0	0	0	0	0	0	0	None	0	0	0	0	0	0	1	0	0	0		Septrin
	59	0	2024-07-22		1	2024-07-27	0	Sironko	None	0	0	0	0	1	0	0	0	0	0	0	0	No		2024-07-22	Fever Convulsions	1	0	0	0	0	1	0	0	0	0	0	Severe anemia Jaundice	1	0	0	0	0	0	0	1	0	0		Ceftriaxone
	21	1	2024-11-15		1	2024-11-21	0	Mbale	None	0	0	0	0	1	0	0	0	0	0	0	0	No		2024-11-15	Fever Convulsions	1	0	0	0	0	1	0	0	0	0	0	Severe anemia	1	0	0	0	0	0	0	0	0	0		Ceftriaxone
	2	0	2024-09-19		1	2024-09-20	0	Mbale	None	0	0	0	0	1	0	0	0	0	0	0	0	No		2024-09-19	Fever Convulsions	1	0	0	0	0	1	0	0	0	0	0	Severe anemia	1	0	0	0	0	0	0	0	0	0		Paracetamol
	6	0	2024-09-26		1	2024-09-26	0	Mbale	None	0	0	0	0	1	0	0	0	0	0	0	0	No		2024-09-26	Fever Vomiting	1	0	1	0	0	0	0	0	0	0	0	Severe anemia	1	0	0	0	0	0	0	0	0	0		Artesunate
	36	0	2024-01-10		1	2024-01-10	0	Mbale	None	0	0	0	0	1	0	0	0	0	0	0	0	No		2024-01-10	Fever Vomiting	1	0	1	0	0	0	0	0	0	0	0	Severe anemia Hyperparasitemia	1	0	0	0	0	1	0	0	0	0		Ceftriaxone
	42	0	2024-04-27		1		0	Budaka	Pneumonia	0	0	1	0	0	0	0	0	0	0	0	0	No		2024-04-25	Fever Headache	1	1	0	0	0	0	0	0	0	0	0	Severe anemia	1	0	0	0	0	0	0	0	0	0		Artesunate
	36	0	2023-09-04	2023-09-06	1		0	Mbale	Pneumonia	0	0	1	0	0	0	0	0	0	0	0	0	No		2023-09-04	Fever Vomiting Diarrhoea	1	0	1	0	0	0	0	0	1	0	0	None	0	0	0	0	0	0	1	0	1	0		Ceftriaxone
	36	0	2024-03-13		1	2024-03-13	1	Mbale	None	0	0	0	0	1	0	0	0	0	0	0	0	No		2024-03-13	Loss of consiousnes	0	0	0	0	1	0	0	0	0	0	0	Severe anemia	1	0	0	0	0	0	0	0	1	0		Ceftriaxone
	4	0	2023-06-13		1	2023-06-13	0	SIRONKO	Others	0	0	0	0	0	0	0	0	0	0	0	0	No		2023-06-13	Fever Convulsions	1	0	0	0	0	1	0	0	0	0	0	Severe anemia Convulsions	1	0	0	0	0	0	0	0	0	0		ARTESUNATE
	4	1	2023-05-20	2023-05-22	1	2023-05-22	1	MBALE	Others	0	0	0	0	0	0	0	0	0	0	0	0	No		2023-05-20	Fever Vomiting Convulsions	1	0	1	0	0	1	0	0	0	0	0	Convulsions	0	0	0	0	0	0	0	0	0	0		ARTESUNATE
	2	1	2023-05-20	2023-05-20	1	2023-05-20	0	BUDAKA	Pneumonia	0	0	1	0	0	0	0	0	0	0	0	0	No		2023-05-20	Fever Vomiting Convulsions	1	0	1	0	0	1	0	0	0	0	0	Severe anemia Convulsions	1	0	0	0	0	0	0	0	0	0		ARTESUNATE
	1	1	2023-04-08	2023-04-08	1	2023-04-08	0	MBALE	None	0	0	0	0	1	0	0	0	0	0	0	0	No		2023-04-08	Fever Vomiting	1	0	1	0	0	0	0	0	0	0	0	None	0	0	0	0	0	0	1	0	0	0		ARTESUNATE
	2	1	2023-04-12		1	2023-04-13	1	MBALE	Others	0	0	0	0	0	0	0	0	0	0	0	0	No		2023-04-12	Fever Vomiting	1	0	1	0	0	0	0	0	0	0	0	Severe anemia Convulsions	1	0	0	0	0	0	0	0	0	0		ARTESUNATE
	3	1	2023-04-04	2023-04-05	1	2023-04-05	1	MBALE	Pneumonia	0	0	1	0	0	0	0	0	0	0	0	0	No		2023-04-04	Fever Convulsions	1	0	0	0	0	1	0	0	0	0	0	Convulsions	0	0	0	0	0	0	0	0	0	0		ARTESUNATE
	1	1	2023-04-06	2023-04-06	1	2023-04-06	0	BUDAKA	None	0	0	0	0	1	0	0	0	0	0	0	0	No		2023-04-06	Fever Headache Convulsions	1	1	0	0	0	1	0	0	0	0	0	Hypoglycemia	0	0	0	0	1	0	0	0	0	0		ARTESUNATE
	3	0	2023-04-10	2023-04-10	1	2023-04-10	0	MBALE	None	0	0	0	0	1	0	0	0	0	0	0	0	No		2023-04-10	Fever Vomiting Convulsions	1	0	1	0	0	1	0	0	0	0	0	Convulsions	0	0	0	0	0	0	0	0	0	0		ARTESUNATE
	2	0	2023-04-03	2023-04-03	1	2023-04-04	1	MBALE	None	0	0	0	0	1	0	0	0	0	0	0	0	No		2023-04-03	Fever Headache Vomiting	1	1	1	0	0	0	0	0	0	0	0	Severe anemia	1	0	0	0	0	0	0	0	0	0		ARTESUNATE
	4	0	2023-04-05	2023-04-06	1	2023-04-06	1	MBALE	None	0	0	0	0	1	0	0	0	0	0	0	0	No		2023-04-05	Fever Vomiting Convulsions	1	0	1	0	0	1	0	0	0	0	0	Convulsions	0	0	0	0	0	0	0	0	0	0		ARTESUNATE
	3	1	2023-04-11	2023-04-11	1	2023-04-11	0	MBALE	None	0	0	0	0	1	0	0	0	0	0	0	0	No		2023-04-11	Fever Vomiting	1	0	1	0	0	0	0	0	0	0	0	Severe anemia	1	0	0	0	0	0	0	0	0	0		ARTESUNATE
	2	1	2023-04-14	2023-04-14	1	2025-04-14	1	MBALE	None	0	0	0	0	1	0	0	0	0	0	0	0	No		2023-04-14	Fever Loss of consiousnes Convulsions	1	0	0	0	1	1	0	0	0	0	0	Convulsions	0	0	0	0	0	0	0	0	0	0		ARTESUNATE
	3	1	2023-01-17	2023-01-17	1	2023-01-17	0	MBALE	None	0	0	0	0	1	0	0	0	0	0	0	0	No		2023-01-17	Fever Vomiting	1	0	1	0	0	0	0	0	0	0	0	Severe anemia	1	0	0	0	0	0	0	0	0	0		ARTESUNATE
	2	1	2023-01-24	2023-01-26	1	2023-01-26	1	MBALE	None	0	0	0	0	1	0	0	0	0	0	0	0	No		2023-01-24	Fever Headache Convulsions	1	1	0	0	0	1	0	0	0	0	0	Severe anemia Convulsions	1	0	0	0	0	0	0	0	0	1		ARTESUNATE
	4	1	2023-01-06	2023-01-07	1	2023-01-07	1	MBALE	None	0	0	0	0	1	0	0	0	0	0	0	0	No		2023-01-06	Fever Vomiting Convulsions	1	0	1	0	0	1	0	0	0	0	0	Severe anemia Convulsions	1	0	0	0	0	0	0	0	0	0		ARTESUNATE
	4	1	2023-04-25	2023-04-25	1	2023-04-25	0	MBALE	None	0	0	0	0	1	0	0	0	0	0	0	0	No		2023-04-25	Fever Vomiting Convulsions	1	0	1	0	0	1	0	0	0	0	0	Severe anemia	1	0	0	0	0	0	0	0	0	0		ARTESUNATE
	4	0	2023-04-12	2023-04-12	1	2023-04-12	1	MBALE	Others	0	0	0	0	0	0	0	0	0	0	0	0	No		2023-04-12	Fever	1	0	0	0	0	0	0	0	0	0	0	Severe anemia	1	0	0	0	0	0	0	0	0	0		ARTESUNATE
	3	1	2023-04-11	2023-04-11	1	2023-04-11	1	PALIISA	None	0	0	0	0	1	0	0	0	0	0	0	0	No		2023-04-11	Fever Convulsions	1	0	0	0	0	1	0	0	0	0	0	Severe anemia Convulsions	1	0	0	0	0	0	0	0	0	0		ARTESUNATE
	4	1	2023-04-05	2023-04-05	1	2023-04-05	1	MBALE	Pneumonia	0	0	1	0	0	0	0	0	0	0	0	0	No		2023-04-05	Fever Loss of consiousnes Respiratory distress	1	0	0	0	1	0	1	0	0	0	0	None	0	0	0	0	0	0	1	0	1	0		ARTESUNATE
	3	0	2023-03-13	2023-03-15	1	2023-03-15	1	MBALE	Others	0	0	0	0	0	0	0	0	0	0	0	0	No		2023-03-13	Fever Headache Vomiting Convulsions	1	1	1	0	0	1	0	0	0	0	0	Severe anemia	1	0	0	0	0	0	0	0	0	0		ARTTESUNATE
	4	0	2023-03-13	2023-03-18	1	2023-03-17	1	MBALE	None	0	0	0	0	1	0	0	0	0	0	0	0	No		2023-03-16	Fever Headache Vomiting Convulsions Diarrhoea	1	1	1	0	0	1	0	0	1	0	0	Severe anemia Celebral malaria Convulsions	1	1	0	0	0	0	0	0	1	0		Artesunate
	4	0	2023-03-17	2023-03-18	1	2023-03-17	1	mbale	None	0	0	0	0	1	0	0	0	0	0	0	0	No		2023-03-17	Fever Headache Vomiting Convulsions	1	1	1	0	0	1	0	0	0	0	0	Severe anemia Celebral malaria	1	1	0	0	0	0	0	0	0	0		artesunate
	16	1	2023-03-20	2023-03-31	1	2023-03-31	0	mbale	None	0	0	0	0	1	0	0	0	0	0	0	0	No		2023-03-20	Fever Headache Vomiting Convulsions Diarrhoea	1	1	1	0	0	1	0	0	1	0	0	Severe anemia Celebral malaria	1	1	0	0	0	0	0	0	1	0		artesunate
	10	0	2023-03-13	2023-03-13	1	2023-03-13	0	palisa	None	0	0	0	0	1	0	0	0	0	0	0	0	No		2023-03-13	Fever Headache Vomiting Convulsions Diarrhoea	1	1	1	0	0	1	0	0	1	0	0	Severe anemia Celebral malaria	1	1	0	0	0	0	0	0	0	0		artesunate
	28	0	2023-03-15	2023-03-17	1		1	mbale	None	0	0	0	0	1	0	0	0	0	0	0	0	No		2023-03-15	Fever Vomiting Convulsions Diarrhoea	1	0	1	0	0	1	0	0	1	0	0	Severe anemia Celebral malaria	1	1	0	0	0	0	0	0	0	0		artesunate
	13	0	2023-03-15	2023-03-15	1	2023-03-15	0	soroti	None	0	0	0	0	1	0	0	0	0	0	0	0	No		2023-03-15	Fever Headache Vomiting Convulsions Diarrhoea	1	1	1	0	0	1	0	0	1	0	0	Severe anemia Celebral malaria	1	1	0	0	0	0	0	0	0	0		artesunate
	23	0	2023-03-09	2023-03-09	1	2023-03-09	1	tororo	None	0	0	0	0	1	0	0	0	0	0	0	0	No		2023-03-09	Fever Headache Vomiting Convulsions Diarrhoea	1	1	1	0	0	1	0	0	1	0	0	Severe anemia Celebral malaria	1	1	0	0	0	0	0	0	0	0		artesunate
	41	0	2023-03-14	2023-03-14	1	2023-03-14	0	butaleja	None	0	0	0	0	1	0	0	0	0	0	0	0	No		2023-03-14	Fever Headache Vomiting Loss of consiousnes Convulsions Diarrhoea	1	1	1	0	1	1	0	0	1	0	0	Severe anemia Celebral malaria	1	1	0	0	0	0	0	0	0	0		artesunate
	5	1	2025-03-12	2023-03-12	1	2023-03-12	0	tororo	None	0	0	0	0	1	0	0	0	0	0	0	0	No		2023-03-12	Fever Headache Vomiting Convulsions Diarrhoea	1	1	1	0	0	1	0	0	1	0	0	Severe anemia Celebral malaria	1	1	0	0	0	0	0	0	0	0		artesunate
	33	1	2023-03-15	2023-03-15	1	2023-03-15	0	tororo	None	0	0	0	0	1	0	0	0	0	0	0	0	No		2023-03-15	Fever Vomiting Convulsions Diarrhoea	1	0	1	0	0	1	0	0	1	0	0	Severe anemia Celebral malaria	1	1	0	0	0	0	0	0	0	0		artesunate
	31	1	2023-03-06	2023-03-06	1	2023-03-06	1	mbale	None	0	0	0	0	1	0	0	0	0	0	0	0	No		2023-03-06	Fever Headache Vomiting Convulsions Diarrhoea	1	1	1	0	0	1	0	0	1	0	0	Severe anemia Celebral malaria	1	1	0	0	0	0	0	0	0	0		artesunate
	32	0	2023-03-12	2023-03-13	1	2023-03-13	1	mbale	None	0	0	0	0	1	0	0	0	0	0	0	0	No		2023-03-12	Fever Headache Vomiting Convulsions Diarrhoea	1	1	1	0	0	1	0	0	1	0	0	Severe anemia Celebral malaria	1	1	0	0	0	0	0	0	0	0		Artesunate
	27	0	2023-03-08	2023-03-10	1	2023-03-10	0	mbale	Pneumonia Others	0	0	1	0	0	0	0	0	0	0	0	0	No		2023-03-08	Fever Headache Vomiting Convulsions	1	1	1	0	0	1	0	0	0	0	0	Severe anemia Celebral malaria	1	1	0	0	0	0	0	0	0	0		Artesunate
	24	1	2023-03-15	2023-03-15	1	2023-03-15	0	mbale	Pneumonia	0	0	1	0	0	0	0	0	0	0	0	0	No		2023-03-15	Fever Headache Convulsions Diarrhoea	1	1	0	0	0	1	0	0	1	0	0	Severe anemia Celebral malaria	1	1	0	0	0	0	0	0	0	0		Artesunate
	10	0	2023-03-29	2023-03-29	1		1	mbale	Others	0	0	0	0	0	0	0	0	0	0	0	0	No		2023-03-29	Fever Headache Respiratory distress Diarrhoea	1	1	0	0	0	0	1	0	1	0	0	Severe anemia Celebral malaria	1	1	0	0	0	0	0	0	0	0		Artesunate
	23	0	2023-02-02		1	2023-02-02	1	Mbale	None	0	0	0	0	1	0	0	0	0	0	0	0	No		2023-02-02	Fever Headache Vomiting Convulsions Respiratory distress Diarrhoea	1	1	1	0	0	1	1	0	1	0	0	Severe anemia Celebral malaria	1	1	0	0	0	0	0	0	0	0		Artesunate
	4	0	2023-05-07	2023-05-07	1	2023-05-07	0	Mbale	None	0	0	0	0	1	0	0	0	0	0	0	0	No		2023-05-07	Fever Headache Vomiting Convulsions Diarrhoea	1	1	1	0	0	1	0	0	1	0	0	Severe anemia Celebral malaria	1	1	0	0	0	0	0	0	0	0		Artesunate
	6	0	2023-05-03	2023-05-03	1	2023-05-03	1	Mbale	None	0	0	0	0	1	0	0	0	0	0	0	0	No		2023-05-03	Fever Headache Vomiting Convulsions Diarrhoea	1	1	1	0	0	1	0	0	1	0	0	Severe anemia Celebral malaria	1	1	0	0	0	0	0	0	0	0		Artesunate
	33	0	2023-03-11	2023-05-11	1	2023-05-11	0	Mbale	None	0	0	0	0	1	0	0	0	0	0	0	0	No		2023-05-11	Fever Headache Vomiting Convulsions Respiratory distress Diarrhoea	1	1	1	0	0	1	1	0	1	0	0	Severe anemia Celebral malaria	1	1	0	0	0	0	0	0	0	0		Artesunate
	6	1	2023-05-01	2023-05-06	1	2023-05-06	0	Mbale	None	0	0	0	0	1	0	0	0	0	0	0	0	No		2023-05-01	Fever Headache Vomiting Convulsions Diarrhoea	1	1	1	0	0	1	0	0	1	0	0	Severe anemia Celebral malaria	1	1	0	0	0	0	0	0	1	0		Artesunate
	6	0	2023-04-01	2023-05-11	1	2023-05-11	0	Soroti	None	0	0	0	0	1	0	0	0	0	0	0	0	No		2023-04-14	Fever Headache Vomiting Loss of consiousnes Convulsions	1	1	1	0	1	1	0	0	0	0	0	Severe anemia Celebral malaria Hypoglycemia	1	1	0	0	1	0	0	0	0	1		Artesunate
	4	1	2023-05-07	2023-05-08	1	2023-05-08	0	butaleja	None	0	0	0	0	1	0	0	0	0	0	0	0	Yes		2023-05-07	Fever Headache Vomiting Convulsions	1	1	1	0	0	1	0	0	0	0	0	Severe anemia Celebral malaria	1	1	0	0	0	0	0	0	0	0		Artesunate
	12	1	2023-05-05	2023-05-05	1	2023-05-05	1	Mbale	None	0	0	0	0	1	0	0	0	0	0	0	0	No		2023-05-05	Fever Headache Convulsions Diarrhoea	1	1	0	0	0	1	0	0	1	0	0	Severe anemia Celebral malaria	1	1	0	0	0	0	0	0	0	0		Artesunate
	15	0	2023-04-15	2023-04-16	1	2023-04-16	0	Bugema	None	0	0	0	0	1	0	0	0	0	0	0	0	No		2023-05-15	Fever Headache Vomiting Loss of consiousnes Convulsions Respiratory distress Diarrhoea	1	1	1	0	1	1	1	0	1	0	0	Severe anemia Celebral malaria	1	1	0	0	0	0	0	0	0	1		Artesunate
	17	1	2023-05-17	2023-05-25	1	2023-05-25	0	tororo	None	0	0	0	0	1	0	0	0	0	0	0	0	No		2023-05-17	Fever Headache Convulsions Diarrhoea	1	1	0	0	0	1	0	0	1	0	0	Severe anemia Celebral malaria	1	1	0	0	0	0	0	0	0	0		Artesunate
	24	0	2023-04-03	2023-04-12	1	2023-04-12	1	mbale	None	0	0	0	0	1	0	0	0	0	0	0	0	No		2023-04-11	Fever Headache Vomiting Convulsions Diarrhoea	1	1	1	0	0	1	0	0	1	0	0	Severe anemia Celebral malaria	1	1	0	0	0	0	0	0	1	0		Artesunate
	15	1	2023-04-07	2023-09-07	1	2023-09-07	0	Bugema	None	0	0	0	0	1	0	0	0	0	0	0	0	No		2023-04-08	Fever Headache Vomiting Convulsions Diarrhoea	1	1	1	0	0	1	0	0	1	0	0	Severe anemia Celebral malaria	1	1	0	0	0	0	0	0	0	0		Artesunate
	45	1	2023-04-10	2023-04-10	1	2023-04-10	0	mbale	None	0	0	0	0	1	0	0	0	0	0	0	0	No		2023-04-10	Fever Headache Vomiting Convulsions Diarrhoea	1	1	1	0	0	1	0	0	1	0	0	Severe anemia Celebral malaria	1	1	0	0	0	0	0	0	0	0		Artesunate
	6	0	2023-04-03	2023-04-07	1	2023-04-07	0	Soroti	None	0	0	0	0	1	0	0	0	0	0	0	0	No		2023-04-03	Fever Headache Vomiting Convulsions	1	1	1	0	0	1	0	0	0	0	0	Severe anemia Celebral malaria	1	1	0	0	0	0	0	0	0	0		Artesunate
	3	0	2023-08-02	2023-09-02	1	2023-09-02	0	bukedeya	None	0	0	0	0	1	0	0	0	0	0	0	0	No		2023-08-07	Fever Headache Vomiting Diarrhoea	1	1	1	0	0	0	0	0	1	0	0	Severe anemia Celebral malaria	1	1	0	0	0	0	0	0	0	0		Artesunate
	3	0	2023-02-02	2023-02-02	1	2023-02-02	0	Kachumbali	None	0	0	0	0	1	0	0	0	0	0	0	0	No		2023-02-02	Fever Headache Vomiting Diarrhoea	1	1	1	0	0	0	0	0	1	0	0	Severe anemia Celebral malaria	1	1	0	0	0	0	0	0	0	0		Artesunate
	3	0	2023-01-30	2023-01-30	1	2023-01-30	0	Mbale	None	0	0	0	0	1	0	0	0	0	0	0	0	No		2023-01-30	Fever Headache Convulsions Diarrhoea	1	1	0	0	0	1	0	0	1	0	0	Severe anemia Celebral malaria	1	1	0	0	0	0	0	0	0	0		Artesunate
	27	0	2022-11-29	2023-01-20	1	2023-01-20	1	Mbale	None	0	0	0	0	1	0	0	0	0	0	0	0	No		2022-11-29	Fever Headache Vomiting Convulsions Diarrhoea	1	1	1	0	0	1	0	0	1	0	0	Severe anemia Celebral malaria	1	1	0	0	0	0	0	0	1	0		Artesunate
	42	1	2023-01-27	2023-01-27	1	2023-01-27	1	Mbale	None	0	0	0	0	1	0	0	0	0	0	0	0	No		2023-01-27	Fever Headache Vomiting Convulsions Diarrhoea	1	1	1	0	0	1	0	0	1	0	0	Severe anemia Celebral malaria	1	1	0	0	0	0	0	0	0	0		Artesunate
	10	1	2023-05-03	2023-05-19	1	2023-05-19	0	MBALE	None	0	0	0	0	1	0	0	0	0	0	0	0	No		2023-05-19	Fever Headache Vomiting Convulsions	1	1	1	0	0	1	0	0	0	0	0	Severe anemia Celebral malaria	1	1	0	0	0	0	0	0	0	0		Artesunate
	32	0	2023-02-08	2023-02-10	1	2023-02-10	0	Bududa	None	0	0	0	0	1	0	0	0	0	0	0	0	No		2023-02-08	Fever Headache Convulsions Diarrhoea	1	1	0	0	0	1	0	0	1	0	0	Severe anemia Celebral malaria	1	1	0	0	0	0	0	0	0	0		Artesunate
	34	1	2022-10-11	2023-06-07	1	2023-06-07	0	Mbale	None	0	0	0	0	1	0	0	0	0	0	0	0	No		2022-10-15	Fever Headache Vomiting Convulsions Diarrhoea	1	1	1	0	0	1	0	0	1	0	0	Severe anemia Celebral malaria	1	1	0	0	0	0	0	0	1	0		Artesunate
	36	0	2023-02-02	2023-02-02	1	2023-02-02	0	Kamokoli	None	0	0	0	0	1	0	0	0	0	0	0	0	No		2023-02-02	Fever Headache Vomiting Convulsions Diarrhoea	1	1	1	0	0	1	0	0	1	0	0	Severe anemia Celebral malaria	1	1	0	0	0	0	0	0	0	0		Artesunate
	36	0	2023-06-07	2023-07-07	1	2023-07-07	0	Bugema	None	0	0	0	0	1	0	0	0	0	0	0	0	No		2023-06-07	Fever Headache Vomiting Convulsions Diarrhoea	1	1	1	0	0	1	0	0	1	0	0	Severe anemia Celebral malaria	1	1	0	0	0	0	0	0	0	0		Artesunate
	1	1	2023-02-24	2025-02-24	1	2023-02-24	1	MBALE	None	0	0	0	0	1	0	0	0	0	0	0	0	No		2023-02-24	Fever Vomiting Convulsions	1	0	1	0	0	1	0	0	0	0	0	Convulsions	0	0	0	0	0	0	0	0	0	0		ARTESUNATE
	4	0	2023-02-09	2023-02-09	1	2023-02-09	1	MBALE	None	0	0	0	0	1	0	0	0	0	0	0	0	No		2023-02-09	Fever Headache Convulsions	1	1	0	0	0	1	0	0	0	0	0	Hyperparasitemia	0	0	0	0	0	1	0	0	0	0		ARTESUNATE
	3	1	2023-02-05	2023-02-05	1	2023-02-05	0	MBALE	None	0	0	0	0	1	0	0	0	0	0	0	0	No		2023-02-05	Fever Headache Vomiting Convulsions	1	1	1	0	0	1	0	0	0	0	0	Convulsions	0	0	0	0	0	0	0	0	0	0		ARTESUNATE
	4	0	2023-01-07	2023-01-07	1	2023-01-07	1	BUTALEJA	None	0	0	0	0	1	0	0	0	0	0	0	0	No		2023-01-07	Fever Vomiting Diarrhoea	1	0	1	0	0	0	0	0	1	0	0	Severe anemia	1	0	0	0	0	0	0	0	0	0		ARTESUNATE
	2	1	2023-02-02	2023-02-02	1	2023-02-02	0	BUTEBO	None	0	0	0	0	1	0	0	0	0	0	0	0	No		2023-02-02	Fever Headache Vomiting Diarrhoea	1	1	1	0	0	0	0	0	1	0	0	Severe anemia	1	0	0	0	0	0	0	0	0	0		ARTESUNATE
	3	0	2023-01-29	2023-01-29	1	2023-01-29	0	MBALE	None	0	0	0	0	1	0	0	0	0	0	0	0	No		2023-01-29	Fever Vomiting Convulsions	1	0	1	0	0	1	0	0	0	0	0	Severe anemia Convulsions	1	0	0	0	0	0	0	0	0	0		ARTESUNATE
	4	0	2022-11-07	2022-11-07	1	2022-11-07	0	MBALE	None	0	0	0	0	1	0	0	0	0	0	0	0	No		2022-11-07	Fever Headache Vomiting	1	1	1	0	0	0	0	0	0	0	0	Severe anemia	1	0	0	0	0	0	0	0	0	0		ARTESUNATE
	2	0	2023-01-21	2023-01-21	1	2023-01-21	0	MBALE	None	0	0	0	0	1	0	0	0	0	0	0	0	No		2023-01-21	Fever Convulsions	1	0	0	0	0	1	0	0	0	0	0	Severe anemia Convulsions	1	0	0	0	0	0	0	0	0	0		ARTESUNATE
	1	0	2023-03-06	2023-03-08	1	2023-03-08	0	MBALE	None	0	0	0	0	1	0	0	0	0	0	0	0	No		2023-03-08	Fever Headache Vomiting Respiratory distress	1	1	1	0	0	0	1	0	0	0	0	Severe anemia	1	0	0	0	0	0	0	0	0	0		ARTESUNATE
	4	0	2023-03-09	2023-03-15	1	2023-03-15	1	TORORO	None	0	0	0	0	1	0	0	0	0	0	0	0	No		2023-03-09	Fever Vomiting	1	0	1	0	0	0	0	0	0	0	0	Severe anemia	1	0	0	0	0	0	0	0	1	1		ARTESUNATE
	4	0	2023-02-28	2023-03-08	1	2023-03-08	1	MBALE	None	0	0	0	0	1	0	0	0	0	0	0	0	No		2023-02-28	Fever Vomiting Diarrhoea	1	0	1	0	0	0	0	0	1	0	0	Severe anemia	1	0	0	0	0	0	0	0	0	0		ARTESUNATE
	1	1	2023-03-22	2023-03-22	1	2023-03-22	1	MBALE	None	0	0	0	0	1	0	0	0	0	0	0	0	No		2023-03-22	Fever Headache Vomiting Diarrhoea	1	1	1	0	0	0	0	0	1	0	0	Severe anemia	1	0	0	0	0	0	0	0	0	0		ARTESUNATE
	2	0	2023-03-19	2023-03-19	1	2023-03-19	0	MBALE	None	0	0	0	0	1	0	0	0	0	0	0	0	No		2023-03-19	Fever Vomiting	1	0	1	0	0	0	0	0	0	0	0	Severe anemia Hypoglycemia	1	0	0	0	1	0	0	0	0	0		ARTESUNATE
	3	0	2023-03-08	2023-03-09	1	2023-03-09	0	PALIISA	None	0	0	0	0	1	0	0	0	0	0	0	0	No		2023-03-08	Fever Vomiting	1	0	1	0	0	0	0	0	0	0	0	Severe anemia	1	0	0	0	0	0	0	0	0	0		ARTESUNATE
	4	0	2023-03-03	2023-03-16	1	2023-03-16	1	MBALE	None	0	0	0	0	1	0	0	0	0	0	0	0	No		2023-03-03	Fever Headache Vomiting Loss of consiousnes	1	1	1	0	1	0	0	0	0	0	0	Severe anemia	1	0	0	0	0	0	0	0	1	1		ARTESUNATE
	3	1	2023-03-24	2023-03-25	1	2023-03-25	1	MBALE	Others	0	0	0	0	0	0	0	0	0	0	0	0	No		2023-03-24	Fever Vomiting Diarrhoea	1	0	1	0	0	0	0	0	1	0	0	Severe anemia	1	0	0	0	0	0	0	0	0	0		ARTESUNATE
	2	1	2023-03-26	2023-03-27	1	2023-03-27	1	MBALE	None	0	0	0	0	1	0	0	0	0	0	0	0	No		2023-03-27	Fever Vomiting Convulsions	1	0	1	0	0	1	0	0	0	0	0	Severe anemia Convulsions	1	0	0	0	0	0	0	0	0	0		ARTESUNATE
	1	0	2023-03-26	2023-03-27	1	2023-03-27	1	MBALE	None	0	0	0	0	1	0	0	0	0	0	0	0	No		2023-03-26	Fever Vomiting	1	0	1	0	0	0	0	0	0	0	0	Severe anemia	1	0	0	0	0	0	0	0	0	0		ARTESUNATE
	3	0	2023-03-16	2023-03-16	1	2023-03-16	0	BUTALEJA	None	0	0	0	0	1	0	0	0	0	0	0	0	No		2023-03-16	Fever Vomiting	1	0	1	0	0	0	0	0	0	0	0	Severe anemia	1	0	0	0	0	0	0	0	1	0		ARTESUNATE
	1	1	2023-03-26	2023-03-26	1	2023-03-26	1	MBALE	None	0	0	0	0	1	0	0	0	0	0	0	0	No		2023-03-26	Fever Headache Vomiting	1	1	1	0	0	0	0	0	0	0	0	Celebral malaria	0	1	0	0	0	0	0	0	0	1		ARTESUNATE
[truncated: 47 more columns]
